# Supplementary material for: Discovery of Differentially Expressed MicroRNAs in Porcine Ovaries With Smaller and Larger Litter Size
Source: Front Genet. 2022 Feb 9;13:762124. doi: 10.3389/fgene.2022.762124 (PMC8864311; doi:10.3389/fgene.2022.762124)
Supplement: Supplementary file 1 [file Table2.XLSX]

## Sheet: diff miRNAs
AccID	log2FC	FoldChange	FDR	Normalized_gcz	Normalized_dcz	Style	ZD5	ZD7	ZD8	ZD12	ZD2	ZD3
ssc-miR-421-3p	0.76007	1.69357	4.10783e-15	311.396	183.865	up	280	312	328	279	111	207
ssc-miR-450b-5p	0.666935	1.5877	5.9133e-09	7991.54	5033.41	up	8132	7388	7975	6600	3733	5411
ssc-miR-1343	0.834688	1.78347	0.0209119	580.739	325.619	up	659	480	560	486	214	344
ssc-miR-2366	1.16894	2.24846	0	254.579	113.218	up	247	258	245	133	96	115
ssc-miR-185	0.773882	1.70986	4.60227e-05	4644.01	2716.01	up	4926	3978	4724	3551	2033	2897
ssc-miR-129b	1.90022	3.7327	0	2775.54	743.568	up	2177	3187	2876	705	718	757
ssc-miR-96-5p	1.16319	2.23952	0.00233675	1253.55	559.732	up	842	1586	1311	484	583	539
ssc-miR-503	1.35045	2.54992	0	2361.39	926.058	up	2173	2438	2360	1000	837	931
ssc-miR-362	0.592225	1.50757	0	1309.68	868.729	up	1246	1266	1349	1088	667	941
ssc-miR-182	1.35371	2.55569	0	4025.91	1575.27	up	3710	4124	4050	1790	1406	1534
ssc-miR-7857-3p	3.05006	8.28245	0	962.056	116.147	up	975	910	944	88	128	111
ssc-miR-1249	1.60603	3.04413	0.00141462	518.363	170.276	up	632	364	515	277	101	178
ssc-miR-129a-5p	1.87128	3.65857	0	2854.11	780.11	up	2261	3366	2844	755	750	786
ssc-miR-183	1.53382	2.89552	9.98979e-13	1512.48	522.344	up	1132	1805	1560	507	494	539
ssc-miR-10391	1.86449	3.64139	1.77942e-05	1412.9	388.003	up	1597	1105	1432	33	585	336
ssc-miR-1842	0.720056	1.64725	0.0196241	235.72	143.096	up	224	239	232	119	145	149
ssc-miR-141	-1.35376	0.391271	8.27587e-07	436.48	1115.56	down	527	321	425	1774	629	1259
ssc-miR-200b	-1.41555	0.374868	7.44279e-06	862.536	2300.92	down	1069	567	876	3717	1272	2588
ssc-miR-429	-1.23771	0.424044	1.16939e-10	36.0279	84.9762	down	44	23	38	119	54	100
ssc-miR-143-5p	-0.915679	0.530094	0.0116855	1761.17	3322.38	down	2112	1256	1770	5284	1917	3674
ssc-miR-1	-0.882008	0.542612	0.00108521	6748.54	12437.1	down	8426	4510	6711	17489	8575	13419
ssc-miR-135	-1.2762	0.41288	4.99748e-10	813.769	1970.97	down	969	603	803	2977	1228	2166
ssc-miR-497	-0.866952	0.548304	1.18239e-13	3036.89	5538.7	down	3101	2780	3046	7961	3724	5983
ssc-miR-100	-0.985292	0.505124	0.0395036	168.345	333.285	down	155	183	159	579	171	361
ssc-miR-214-5p	-0.72414	0.605358	2.8228e-08	4287.97	7083.37	down	4511	3751	4326	10124	4751	7723
ssc-miR-149	-0.67901	0.624594	0.00273024	3784.19	6058.65	down	3458	3882	3834	9485	3575	6700
ssc-miR-210	-0.971163	0.510095	0.000258749	1419.16	2782.16	down	1406	1345	1426	4481	1540	3138
ssc-miR-145-3p	-1.00478	0.498347	0.0170731	5008.31	10049.9	down	5436	4215	5031	16797	5258	11308
ssc-miR-19a	-0.663754	0.631234	0	1152.55	1825.87	down	1023	1215	1169	2475	1304	1976
ssc-miR-194a-5p	-1.23027	0.426238	0	106.248	249.282	down	119	83	109	352	167	276
ssc-miR-143-3p	-0.652956	0.635976	1.46453e-05	354347	557170	down	357281	326991	357892	705593	431613	589941
ssc-miR-192	-0.934177	0.523341	0.000649622	274.581	524.679	down	249	279	283	601	450	538
ssc-miR-99a-5p	-0.982968	0.505938	0.0305435	25034.3	49480.9	down	20396	28130	25702	83095	26461	54337
