# Supplementary material for: Discovery of Differentially Expressed MicroRNAs in Porcine Ovaries With Smaller and Larger Litter Size
Source: Front Genet. 2022 Feb 9;13:762124. doi: 10.3389/fgene.2022.762124 (PMC8864311; doi:10.3389/fgene.2022.762124)
Supplement: Supplementary file 2 [file Table14.XLSX]

## Sheet: 工作表1
GAPDH		RawIntDen
	NC-1	15486542
	NC-2	12760065
	NC-3	13620253
	agomir-1	13661648
	agomir-2	11240420
	agomir-3	10507000
BCL-2		RawIntDen
	NC-1	10342269	0.667823	0.980117	0.667823
	NC-2	8343002	0.653837	0.95959	0.653837
	NC-3	9839988	0.722453	1.06029	0.722453
	agomir-1	7509239	0.549658	0.806695	0.681371
	agomir-2	6193286	0.550984	0.80864
	agomir-3	6075434	0.578227	0.848623
