# Supplementary material for: Discovery of Differentially Expressed MicroRNAs in Porcine Ovaries With Smaller and Larger Litter Size
Source: Front Genet. 2022 Feb 9;13:762124. doi: 10.3389/fgene.2022.762124 (PMC8864311; doi:10.3389/fgene.2022.762124)
Supplement: Supplementary file 4 [file Table10.XLS]

## Sheet: Results
Block Type	96well
Chemistry	SYBR_GREEN
Experiment File Name	E:\Data\hym\20190819-1-HYM.eds
Experiment Run End Time	2019-08-19 10:17:54 AM CST
Instrument Type	steponeplus
Passive Reference
Well	Sample Name	Target Name	Task	Reporter	Quencher	RQ	RQ Min	RQ Max	Cт	Cт Mean	Cт SD	ΔCт	ΔCт Mean	ΔCт SE	HK Control ΔCт Mean	HK Control ΔCт SE	ΔΔCт	Automatic Ct Threshold	Ct Threshold	Automatic Baseline	Baseline Start	Baseline End	Efficiency	Comments	HIGHSD
A1	NC-1	star	UNKNOWN	SYBR	None	1	0.675545	1.48029	30.6173	30.3102	0.266774		-2.52572	0.177812			0	TRUE	7485.71	TRUE	3	14	1		N
A2	NC-1	star	UNKNOWN	SYBR	None	1	0.675545	1.48029	30.1355	30.3102	0.266774		-2.52572	0.177812			0	TRUE	7485.71	TRUE	3	14	1		N
A3	NC-1	star	UNKNOWN	SYBR	None	1	0.675545	1.48029	30.1778	30.3102	0.266774		-2.52572	0.177812			0	TRUE	7485.71	TRUE	3	15	1		N
A5	NC-1	CYP11A1	UNKNOWN	SYBR	None				32.9248	32.8359	0.125653							TRUE	5362.62	TRUE	3	17	1		N
A6	NC-1	CYP11A1	UNKNOWN	SYBR	None				32.7471	32.8359	0.125653							TRUE	5362.62	TRUE	3	15	1		N
A7	NC-1	FSHR	UNKNOWN	SYBR	None	1	0.63078	1.58534	23.3179	23.6912	0.327454		-9.14473	0.208893			0	TRUE	7345.95	TRUE	1	2	1		N
A8	NC-1	FSHR	UNKNOWN	SYBR	None	1	0.63078	1.58534	23.93	23.6912	0.327454		-9.14473	0.208893			0	TRUE	7345.95	TRUE	3	6	1		N
A9	NC-1	FSHR	UNKNOWN	SYBR	None	1	0.63078	1.58534	23.8257	23.6912	0.327454		-9.14473	0.208893			0	TRUE	7345.95	TRUE	3	10	1		N
A10	NC-1	actin	UNKNOWN	SYBR	None	1	0.73736	1.35619	14.9428	14.7968	0.183162		-18.0391	0.13812			0	TRUE	9748.59	TRUE	1	2	1		N
A11	NC-1	actin	UNKNOWN	SYBR	None	1	0.73736	1.35619	14.5913	14.7968	0.183162		-18.0391	0.13812			0	TRUE	9748.59	TRUE	1	2	1		N
A12	NC-1	actin	UNKNOWN	SYBR	None	1	0.73736	1.35619	14.8564	14.7968	0.183162		-18.0391	0.13812			0	TRUE	9748.59	TRUE	1	2	1		N
B1	NC-2	star	UNKNOWN	SYBR	None	2.8719	1.69147	4.87612	29.809	30.0184	0.267078		-4.04773	0.239981			-1.52201	TRUE	7485.71	TRUE	3	18	1		N
B2	NC-2	star	UNKNOWN	SYBR	None	2.8719	1.69147	4.87612	29.9269	30.0184	0.267078		-4.04773	0.239981			-1.52201	TRUE	7485.71	TRUE	3	12	1		N
B3	NC-2	star	UNKNOWN	SYBR	None	2.8719	1.69147	4.87612	30.3192	30.0184	0.267078		-4.04773	0.239981			-1.52201	TRUE	7485.71	TRUE	3	21	1		N
B5	NC-2	CYP11A1	UNKNOWN	SYBR	None				33.8822	34.0661	0.260053							TRUE	5362.62	TRUE	3	22	1		N
B6	NC-2	CYP11A1	UNKNOWN	SYBR	None				34.25	34.0661	0.260053							TRUE	5362.62	TRUE	3	25	1		N
B7	NC-2	FSHR	UNKNOWN	SYBR	None	2.20475	1.40323	3.4641	23.67	23.7807	0.156288		-10.2853	0.204831			-1.14062	TRUE	7345.95	TRUE	3	10	1		N
B8	NC-2	FSHR	UNKNOWN	SYBR	None	2.20475	1.40323	3.4641	23.7127	23.7807	0.156288		-10.2853	0.204831			-1.14062	TRUE	7345.95	TRUE	3	8	1		N
B9	NC-2	FSHR	UNKNOWN	SYBR	None	2.20475	1.40323	3.4641	23.9595	23.7807	0.156288		-10.2853	0.204831			-1.14062	TRUE	7345.95	TRUE	3	14	1		N
B10	NC-2	actin	UNKNOWN	SYBR	None	2.77871	1.54633	4.99326	14.1959	14.5526	0.332179		-19.5135	0.265697			-1.47442	TRUE	9748.59	TRUE	1	2	1		N
B11	NC-2	actin	UNKNOWN	SYBR	None	2.77871	1.54633	4.99326	14.8531	14.5526	0.332179		-19.5135	0.265697			-1.47442	TRUE	9748.59	TRUE	3	5	1		N
B12	NC-2	actin	UNKNOWN	SYBR	None	2.77871	1.54633	4.99326	14.6087	14.5526	0.332179		-19.5135	0.265697			-1.47442	TRUE	9748.59	TRUE	1	3	1		N
C1	NC-3	star	UNKNOWN	SYBR	None	0.951033	0.574131	1.57536	31.5292	31.5474	0.37489		-2.45329	0.262247			0.0724328	TRUE	7485.71	TRUE	3	23	1		N
C2	NC-3	star	UNKNOWN	SYBR	None	0.951033	0.574131	1.57536	31.1819	31.5474	0.37489		-2.45329	0.262247			0.0724328	TRUE	7485.71	TRUE	3	21	1		N
C3	NC-3	star	UNKNOWN	SYBR	None	0.951033	0.574131	1.57536	31.931	31.5474	0.37489		-2.45329	0.262247			0.0724328	TRUE	7485.71	TRUE	3	23	1		N
C4	NC-3	CYP11A1	UNKNOWN	SYBR	None				34.1639	34.0007	0.256473							TRUE	5362.62	TRUE	3	25	1		N
C5	NC-3	CYP11A1	UNKNOWN	SYBR	None				34.1331	34.0007	0.256473							TRUE	5362.62	TRUE	3	26	1		N
C6	NC-3	CYP11A1	UNKNOWN	SYBR	None				33.705	34.0007	0.256473							TRUE	5362.62	TRUE	3	25	1		N
C7	NC-3	FSHR	UNKNOWN	SYBR	None	1.59346	1.14927	2.20932	24.1795	24.1838	0.00608533		-9.81689	0.148137			-0.672162	TRUE	7345.95	TRUE	3	15	1		N
C8	NC-3	FSHR	UNKNOWN	SYBR	None	1.59346	1.14927	2.20932	24.1881	24.1838	0.00608533		-9.81689	0.148137			-0.672162	TRUE	7345.95	TRUE	1	2	1		N
C10	NC-3	actin	UNKNOWN	SYBR	None	1.16902	0.835486	1.6357	15.9206	15.7363	0.160057		-18.2644	0.174544			-0.225299	TRUE	9748.59	TRUE	3	5	1		N
C11	NC-3	actin	UNKNOWN	SYBR	None	1.16902	0.835486	1.6357	15.6329	15.7363	0.160057		-18.2644	0.174544			-0.225299	TRUE	9748.59	TRUE	3	4	1		N
C12	NC-3	actin	UNKNOWN	SYBR	None	1.16902	0.835486	1.6357	15.6553	15.7363	0.160057		-18.2644	0.174544			-0.225299	TRUE	9748.59	TRUE	1	2	1		N
D1	25-1	star	UNKNOWN	SYBR	None	1.12614	0.611993	2.07222	31.7527	32.2555	0.478822		-2.69711	0.276453			-0.171383	TRUE	7485.71	TRUE	3	19	1		N
D2	25-1	star	UNKNOWN	SYBR	None	1.12614	0.611993	2.07222	32.7061	32.2555	0.478822		-2.69711	0.276453			-0.171383	TRUE	7485.71	TRUE	3	23	1		N
D3	25-1	star	UNKNOWN	SYBR	None	1.12614	0.611993	2.07222	32.3076	32.2555	0.478822		-2.69711	0.276453			-0.171383	TRUE	7485.71	TRUE	3	23	1		N
D4	25-1	CYP11A1	UNKNOWN	SYBR	None				34.9542	34.9526	0.0022793							TRUE	5362.62	TRUE	3	28	1		N
D6	25-1	CYP11A1	UNKNOWN	SYBR	None				34.951	34.9526	0.0022793							TRUE	5362.62	TRUE	3	25	1		N
D7	25-1	FSHR	UNKNOWN	SYBR	None	1.32418	0.968681	1.81013	25.274	25.4028	0.245442		-9.54982	0.141715			-0.405094	TRUE	7345.95	TRUE	3	12	1		N
D8	25-1	FSHR	UNKNOWN	SYBR	None	1.32418	0.968681	1.81013	25.2485	25.4028	0.245442		-9.54982	0.141715			-0.405094	TRUE	7345.95	TRUE	3	13	1		N
D9	25-1	FSHR	UNKNOWN	SYBR	None	1.32418	0.968681	1.81013	25.6858	25.4028	0.245442		-9.54982	0.141715			-0.405094	TRUE	7345.95	TRUE	3	16	1		N
D10	25-1	actin	UNKNOWN	SYBR	None	1.63192	1.28559	2.07154	16.4032	16.2069	0.187275		-18.7457	0.108135			-0.706567	TRUE	9748.59	TRUE	3	5	1		N
D11	25-1	actin	UNKNOWN	SYBR	None	1.63192	1.28559	2.07154	16.0302	16.2069	0.187275		-18.7457	0.108135			-0.706567	TRUE	9748.59	TRUE	3	5	1		N
D12	25-1	actin	UNKNOWN	SYBR	None	1.63192	1.28559	2.07154	16.1874	16.2069	0.187275		-18.7457	0.108135			-0.706567	TRUE	9748.59	TRUE	3	7	1		N
E1	25-2	star	UNKNOWN	SYBR	None	1.76628	0.895671	3.48314	30.9274	30.967	0.39822		-3.34644	0.307837			-0.820715	TRUE	7485.71	TRUE	3	24	1		N
E2	25-2	star	UNKNOWN	SYBR	None	1.76628	0.895671	3.48314	30.59	30.967	0.39822		-3.34644	0.307837			-0.820715	TRUE	7485.71	TRUE	3	19	1		N
E3	25-2	star	UNKNOWN	SYBR	None	1.76628	0.895671	3.48314	31.3835	30.967	0.39822		-3.34644	0.307837			-0.820715	TRUE	7485.71	TRUE	3	20	1		N
E4	25-2	CYP11A1	UNKNOWN	SYBR	None				34.1087	34.3134	0.289496							TRUE	5362.62	TRUE	3	25	1		N
E6	25-2	CYP11A1	UNKNOWN	SYBR	None				34.5181	34.3134	0.289496							TRUE	5362.62	TRUE	3	26	1		N
E7	25-2	FSHR	UNKNOWN	SYBR	None	1.6359	0.989739	2.7039	24.5428	24.4586	0.173111		-9.85481	0.2278			-0.710082	TRUE	7345.95	TRUE	3	14	1		N
E8	25-2	FSHR	UNKNOWN	SYBR	None	1.6359	0.989739	2.7039	24.5735	24.4586	0.173111		-9.85481	0.2278			-0.710082	TRUE	7345.95	TRUE	3	9	1		N
E9	25-2	FSHR	UNKNOWN	SYBR	None	1.6359	0.989739	2.7039	24.2595	24.4586	0.173111		-9.85481	0.2278			-0.710082	TRUE	7345.95	TRUE	3	16	1		N
E10	25-2	actin	UNKNOWN	SYBR	None	2.952	1.69679	5.13576	14.9521	14.7126	0.251663		-19.6008	0.251029			-1.56169	TRUE	9748.59	TRUE	1	2	1		N
E11	25-2	actin	UNKNOWN	SYBR	None	2.952	1.69679	5.13576	14.4504	14.7126	0.251663		-19.6008	0.251029			-1.56169	TRUE	9748.59	TRUE	1	2	1		N
E12	25-2	actin	UNKNOWN	SYBR	None	2.952	1.69679	5.13576	14.7354	14.7126	0.251663		-19.6008	0.251029			-1.56169	TRUE	9748.59	TRUE	1	2	1		N
F1	25-3	star	UNKNOWN	SYBR	None	2.29954	1.43471	3.68569	31.399	31.0929	0.284203		-3.72707	0.213857			-1.20134	TRUE	7485.71	TRUE	3	22	1		N
F2	25-3	star	UNKNOWN	SYBR	None	2.29954	1.43471	3.68569	31.0424	31.0929	0.284203		-3.72707	0.213857			-1.20134	TRUE	7485.71	TRUE	3	21	1		N
F3	25-3	star	UNKNOWN	SYBR	None	2.29954	1.43471	3.68569	30.8373	31.0929	0.284203		-3.72707	0.213857			-1.20134	TRUE	7485.71	TRUE	3	22	1		N
F4	25-3	CYP11A1	UNKNOWN	SYBR	None				34.6828	34.82	0.193965							TRUE	5362.62	TRUE	3	24	1		N
F6	25-3	CYP11A1	UNKNOWN	SYBR	None				34.9571	34.82	0.193965							TRUE	5362.62	TRUE	3	24	1		N
F7	25-3	FSHR	UNKNOWN	SYBR	None	2.03073	1.3786	2.99134	24.7234	24.6532	0.189892		-10.1667	0.175587			-1.022	TRUE	7345.95	TRUE	3	10	1		N
F8	25-3	FSHR	UNKNOWN	SYBR	None	2.03073	1.3786	2.99134	24.4383	24.6532	0.189892		-10.1667	0.175587			-1.022	TRUE	7345.95	TRUE	3	13	1		N
F9	25-3	FSHR	UNKNOWN	SYBR	None	2.03073	1.3786	2.99134	24.7981	24.6532	0.189892		-10.1667	0.175587			-1.022	TRUE	7345.95	TRUE	3	14	1		N
F10	25-3	actin	UNKNOWN	SYBR	None	3.51316	2.43219	5.07454	14.8568	14.9681	0.16411		-19.8519	0.166699			-1.81277	TRUE	9748.59	TRUE	1	2	1		N
F11	25-3	actin	UNKNOWN	SYBR	None	3.51316	2.43219	5.07454	15.1566	14.9681	0.16411		-19.8519	0.166699			-1.81277	TRUE	9748.59	TRUE	1	2	1		N
F12	25-3	actin	UNKNOWN	SYBR	None	3.51316	2.43219	5.07454	14.891	14.9681	0.16411		-19.8519	0.166699			-1.81277	TRUE	9748.59	TRUE	3	6	1		N
G1	20-1	star	UNKNOWN	SYBR	None	1.17274	0.422459	3.25553	30.9535	30.6969	0.358466		-2.75561	0.462853			-0.229887	TRUE	7485.71	TRUE	3	9	1		N
G2	20-1	star	UNKNOWN	SYBR	None	1.17274	0.422459	3.25553	30.2874	30.6969	0.358466		-2.75561	0.462853			-0.229887	TRUE	7485.71	TRUE	3	23	1		N
G3	20-1	star	UNKNOWN	SYBR	None	1.17274	0.422459	3.25553	30.8499	30.6969	0.358466		-2.75561	0.462853			-0.229887	TRUE	7485.71	TRUE	3	17	1		N
G4	20-1	CYP11A1	UNKNOWN	SYBR	None				33.8665	33.4525	0.585492							TRUE	5362.62	TRUE	3	19	1		Y
G5	20-1	CYP11A1	UNKNOWN	SYBR	None				33.0385	33.4525	0.585492							TRUE	5362.62	TRUE	3	10	1		Y
G7	20-1	FSHR	UNKNOWN	SYBR	None	1.77726	0.683779	4.61941	23.5644	23.4782	0.219795		-9.97438	0.433017			-0.829656	TRUE	7345.95	TRUE	1	2	1		N
G8	20-1	FSHR	UNKNOWN	SYBR	None	1.77726	0.683779	4.61941	23.6418	23.4782	0.219795		-9.97438	0.433017			-0.829656	TRUE	7345.95	TRUE	3	11	1		N
G9	20-1	FSHR	UNKNOWN	SYBR	None	1.77726	0.683779	4.61941	23.2283	23.4782	0.219795		-9.97438	0.433017			-0.829656	TRUE	7345.95	TRUE	1	2	1		N
G10	20-1	actin	UNKNOWN	SYBR	None	1.9641	0.770401	5.00739	14.59	14.4396	0.160596		-19.013	0.424261			-0.97387	TRUE	9748.59	TRUE	1	2	1		N
G11	20-1	actin	UNKNOWN	SYBR	None	1.9641	0.770401	5.00739	14.4582	14.4396	0.160596		-19.013	0.424261			-0.97387	TRUE	9748.59	TRUE	1	2	1		N
G12	20-1	actin	UNKNOWN	SYBR	None	1.9641	0.770401	5.00739	14.2705	14.4396	0.160596		-19.013	0.424261			-0.97387	TRUE	9748.59	TRUE	1	2	1		N
H1	20-2	star	UNKNOWN	SYBR	None	3.46543	1.76601	6.80019	31.269	30.752	0.455084		-4.31876	0.305596			-1.79303	TRUE	7485.71	TRUE	3	15	1		N
H2	20-2	star	UNKNOWN	SYBR	None	3.46543	1.76601	6.80019	30.5753	30.752	0.455084		-4.31876	0.305596			-1.79303	TRUE	7485.71	TRUE	3	14	1		N
H3	20-2	star	UNKNOWN	SYBR	None	3.46543	1.76601	6.80019	30.4118	30.752	0.455084		-4.31876	0.305596			-1.79303	TRUE	7485.71	TRUE	3	17	1		N
H5	20-2	CYP11A1	UNKNOWN	SYBR	None				34.9147	35.0708	0.220704							TRUE	5362.62	TRUE	3	6	1		N
H6	20-2	CYP11A1	UNKNOWN	SYBR	None				35.2268	35.0708	0.220704							TRUE	5362.62	TRUE	3	12	1		N
H7	20-2	FSHR	UNKNOWN	SYBR	None	3.69349	2.49583	5.46584	24.1629	24.0411	0.147128		-11.0297	0.177681			-1.88498	TRUE	7345.95	TRUE	3	10	1		N
H8	20-2	FSHR	UNKNOWN	SYBR	None	3.69349	2.49583	5.46584	23.8776	24.0411	0.147128		-11.0297	0.177681			-1.88498	TRUE	7345.95	TRUE	3	10	1		N
H9	20-2	FSHR	UNKNOWN	SYBR	None	3.69349	2.49583	5.46584	24.0828	24.0411	0.147128		-11.0297	0.177681			-1.88498	TRUE	7345.95	TRUE	1	2	1		N
H10	20-2	actin	UNKNOWN	SYBR	None	4.35044	2.69024	7.03519	14.9507	14.9105	0.0568922		-20.1603	0.161163			-2.12116	TRUE	9748.59	TRUE	1	2	1		N
H12	20-2	actin	UNKNOWN	SYBR	None	4.35044	2.69024	7.03519	14.8703	14.9105	0.0568922		-20.1603	0.161163			-2.12116	TRUE	9748.59	TRUE	1	2	1		N
Analysis Type	Singleplex
Endogenous Control	CYP11A1
RQ Min/Max Confidence Level	95.0
Reference Sample	NC-1

## Sheet: 工作表1
			star	actin						3b-HSD	actin
		NC-1	30.3102	14.7968	15.5134	-0.0833823	1.0595		NC-1	19.7325	14.7968	4.93567	-0.0862503	1.06161
		NC-2	30.0184	14.5526	15.4658	-0.13097	1.09503		NC-2	19.5236	14.5526	4.97098	-0.0509424	1.03594
		NC-3	31.5474	15.7363	15.8111	0.214352	0.861933		NC-3	19.8954	14.7363	5.15911	0.137193	0.909287
			30.6253	15.0285	15.5968	0	1			19.7171	14.6952	5.02192	0	1
		25-1	32.2555	16.2069	16.0486	0.451803	0.731129		25-1	19.9651	16.2069	3.75814	-1.26378	2.40124
		25-2	30.967	14.7126	16.2544	0.657597	0.633933		25-2	19.0028	15.4126	3.59021	-1.43171	2.69767
		25-3	31.0929	14.9681	16.1248	0.528042	0.693495		25-3	18.9884	14.9681	4.02025	-1.00167	2.00232
			31.4385	15.2959	16.1426	0.545814	0.685005			19.3187	15.5292	3.78953	-1.23239	2.34955
		20-1	30.6969	14.4396	16.2574	0.660601	0.632615		20-1	18.9644	14.9396	4.02487	-0.997054	1.99592
		20-2	30.752	14.5105	16.2415	0.644749	0.639604		20-2	18.7197	14.9105	3.80914	-1.21278	2.31783
		20-3	32.5591	15.7155	16.8436	1.24687	0.421363		20-3	18.664	14.7155	3.94853	-1.07339	2.10437
			31.336	14.8885	16.4475	0.850739	0.554501			18.7827	14.8552	3.92751	-1.09441	2.13525
		10-1	31.1376	15.3392	15.7985	0.201698	0.869527		10-1	19.6496	15.3392	4.3104	-0.711521	1.63753
		10-2	31.1437	14.8989	16.2448	0.648007	0.638161		10-2	19.4028	14.8989	4.5039	-0.518023	1.43199
		10-3	31.3443	14.6159	16.7285	1.1317	0.456377		10-3	17.6776	14.6159	3.06171	-1.96021	3.89119
			31.2085	14.9513	16.2572	0.660468	0.632673			18.91	14.9513	3.95867	-1.06325	2.08964
			CYP11A1	actin						CYP19	actin
		NC-1	32.8359	14.7968	18.0391	-0.23324	1.17547		NC-1	27.6889	14.7968	12.8921	-0.0199795	1.01395
		NC-2	34.0661	15.5526	18.5135	0.241179	0.846053		NC-2	27.4474	14.5526	12.8948	-0.0172815	1.01205
		NC-3	34.0007	15.7363	18.2644	-0.00793934	1.00552		NC-3	28.6856	15.7363	12.9494	0.037261	0.974503
			33.6342	15.3619	18.2723	0	1			27.9407	15.0285	12.9121	0	1
		25-1	34.9526	16.2069	18.7457	0.473326	0.720302		25-1	30.1247	16.2069	13.9178	1.00566	0.498041
		25-2	34.3134	14.7126	19.6008	1.32845	0.398195		25-2	28.7596	14.7126	14.047	1.13487	0.455377
		25-3	34.82	14.9681	19.8519	1.57953	0.334591		25-3	29.088	14.9681	14.1199	1.2078	0.432927
			34.6953	15.2959	19.3994	1.1271	0.457834			29.3241	15.2959	14.0282	1.11611	0.461336
		20-1	33.4525	14.4396	19.013	0.74063	0.598478		20-1	28.8073	14.4396	14.3677	1.45561	0.364602
		20-2	35.0708	14.9105	20.1603	1.88793	0.270195		20-2	28.2974	14.9105	13.3869	0.474784	0.719575
		20-3	35.9138	15.7155	20.1983	1.92599	0.26316		20-3	29.5597	15.7155	13.8442	0.932142	0.52408
			34.8124	15.0219	19.7905	1.51818	0.349126			28.8881	15.0219	13.8663	0.954177	0.516136
		10-1	34.6208	15.3392	19.2817	1.00931	0.496784		10-1	28.8351	15.3392	13.496	0.583874	0.66717
		10-2	33.612	14.8989	18.7132	0.44081	0.736721		10-2	28.6199	14.8989	13.721	0.808854	0.570835
		10-3	35.0023	14.6159	20.3865	2.11415	0.230981		10-3	29.5445	14.6159	14.9286	2.01652	0.247154
			34.4117	14.9513	19.4604	1.18809	0.438883			28.9998	14.9513	14.0485	1.13642	0.454888
			FSHR	actin
		NC-1	23.6912	14.7968	8.89438	-0.295645	1.22743
		NC-2	23.7807	14.5526	9.22818	0.0381536	0.973901
		NC-3	24.1838	14.7363	9.44751	0.257491	0.836541
			23.8852	14.6952	9.19002	0	1
		25-1	25.4028	15.9069	9.49585	0.305825	0.808979
		25-2	24.4586	14.7126	9.74599	0.555964	0.680202
		25-3	24.6532	14.9681	9.68515	0.495124	0.709501
			24.8382	15.1959	9.64233	0.452304	0.730874
		20-1	23.4782	14.0396	9.43859	0.248567	0.841732
		20-2	24.0411	14.0105	10.0306	0.840534	0.558437
		20-3	24.7753	14.7155	10.0598	0.86977	0.547234
			24.0982	14.2552	9.84298	0.652957	0.635976
		10-1	24.7315	14.3392	10.3923	1.20227	0.43459
		10-2	24.8344	14.8989	9.93554	0.745519	0.596453
		10-3	25.0039	14.6159	10.388	1.19798	0.435885
			24.8566	14.618	10.2386	1.04859	0.48344
