# Supplementary material for: Discovery of Differentially Expressed MicroRNAs in Porcine Ovaries With Smaller and Larger Litter Size
Source: Front Genet. 2022 Feb 9;13:762124. doi: 10.3389/fgene.2022.762124 (PMC8864311; doi:10.3389/fgene.2022.762124)
Supplement: Supplementary file 5 [file Table12.XLS]

## Sheet: Results
Block Type	96well
Chemistry	SYBR_GREEN
Experiment File Name	D:\Data\hym\X-20190621.eds
Experiment Run End Time	2019-06-21 14:12:11 PM CST
Instrument Type	steponeplus
Passive Reference
Well	Sample Name	Target Name	Task	Reporter	Quencher	RQ	RQ Min	RQ Max	Cт	Cт Mean	Cт SD	ΔCт	ΔCт Mean	ΔCт SE	HK Control ΔCт Mean	HK Control ΔCт SE	ΔΔCт	Automatic Ct Threshold	Ct Threshold	Automatic Baseline	Baseline Start	Baseline End	Efficiency	Comments
A1	NC-1	star	UNKNOWN	SYBR	None	1	0.512881	1.94977	32.9269	33.3413	0.4118		7.77697	0.346956			0	TRUE	7681.78	TRUE	3	17	1
A2	NC-1	star	UNKNOWN	SYBR	None	1	0.512881	1.94977	33.3465	33.3413	0.4118		7.77697	0.346956			0	TRUE	7681.78	TRUE	3	22	1
A3	NC-1	star	UNKNOWN	SYBR	None	1	0.512881	1.94977	33.7505	33.3413	0.4118		7.77697	0.346956			0	TRUE	7681.78	TRUE	3	23	1
A4	NC-1	cyp11a1	UNKNOWN	SYBR	None				25.9511	25.5643	0.437671							TRUE	7088.69	TRUE	3	6	1
A5	NC-1	cyp11a1	UNKNOWN	SYBR	None				25.0893	25.5643	0.437671							TRUE	7088.69	TRUE	1	2	1
A6	NC-1	cyp11a1	UNKNOWN	SYBR	None				25.6527	25.5643	0.437671							TRUE	7088.69	TRUE	3	16	1
A7	NC-1	3b-HSD	UNKNOWN	SYBR	None	1	0.609124	1.6417	25.8035	25.7115	0.0866371		0.147123	0.257593			0	TRUE	6828.6	TRUE	3	14	1
A8	NC-1	3b-HSD	UNKNOWN	SYBR	None	1	0.609124	1.6417	25.6993	25.7115	0.0866371		0.147123	0.257593			0	TRUE	6828.6	TRUE	3	12	1
A9	NC-1	3b-HSD	UNKNOWN	SYBR	None	1	0.609124	1.6417	25.6316	25.7115	0.0866371		0.147123	0.257593			0	TRUE	6828.6	TRUE	3	16	1
A10	NC-1	actin	UNKNOWN	SYBR	None	1	0.608771	1.64265	16.7119	16.7841	0.0892831		-8.78023	0.257894			0	TRUE	11572	TRUE	1	2	1
A11	NC-1	actin	UNKNOWN	SYBR	None	1	0.608771	1.64265	16.884	16.7841	0.0892831		-8.78023	0.257894			0	TRUE	11572	TRUE	3	8	1
A12	NC-1	actin	UNKNOWN	SYBR	None	1	0.608771	1.64265	16.7564	16.7841	0.0892831		-8.78023	0.257894			0	TRUE	11572	TRUE	1	2	1
B1	NC-2	star	UNKNOWN	SYBR	None	1.6351	1.22388	2.18448	32.389	32.2495	0.257173		7.06759	0.150521			-0.709379	TRUE	7681.78	TRUE	3	23	1
B2	NC-2	star	UNKNOWN	SYBR	None	1.6351	1.22388	2.18448	32.4067	32.2495	0.257173		7.06759	0.150521			-0.709379	TRUE	7681.78	TRUE	3	23	1
B3	NC-2	star	UNKNOWN	SYBR	None	1.6351	1.22388	2.18448	31.9527	32.2495	0.257173		7.06759	0.150521			-0.709379	TRUE	7681.78	TRUE	3	21	1
B4	NC-2	cyp11a1	UNKNOWN	SYBR	None				25.1553	25.1819	0.0427984							TRUE	7088.69	TRUE	3	14	1
B5	NC-2	cyp11a1	UNKNOWN	SYBR	None				25.159	25.1819	0.0427984							TRUE	7088.69	TRUE	3	15	1
B6	NC-2	cyp11a1	UNKNOWN	SYBR	None				25.2312	25.1819	0.0427984							TRUE	7088.69	TRUE	3	10	1
B7	NC-2	3b-HSD	UNKNOWN	SYBR	None	0.924545	0.792409	1.07872	25.3557	25.4422	0.13204		0.260307	0.080138			0.113185	TRUE	6828.6	TRUE	3	11	1
B8	NC-2	3b-HSD	UNKNOWN	SYBR	None	0.924545	0.792409	1.07872	25.3766	25.4422	0.13204		0.260307	0.080138			0.113185	TRUE	6828.6	TRUE	3	14	1
B9	NC-2	3b-HSD	UNKNOWN	SYBR	None	0.924545	0.792409	1.07872	25.5942	25.4422	0.13204		0.260307	0.080138			0.113185	TRUE	6828.6	TRUE	3	9	1
B10	NC-2	actin	UNKNOWN	SYBR	None	1.25111	1.12313	1.39367	15.9812	16.0784	0.0871818		-9.10344	0.0560725			-0.323209	TRUE	11572	TRUE	1	2	1
B11	NC-2	actin	UNKNOWN	SYBR	None	1.25111	1.12313	1.39367	16.1496	16.0784	0.0871818		-9.10344	0.0560725			-0.323209	TRUE	11572	TRUE	3	5	1
B12	NC-2	actin	UNKNOWN	SYBR	None	1.25111	1.12313	1.39367	16.1045	16.0784	0.0871818		-9.10344	0.0560725			-0.323209	TRUE	11572	TRUE	1	2	1
C1	NC-3	star	UNKNOWN	SYBR	None	0.871375	0.48817	1.55539	32.3539	31.9225	0.411395		7.97561	0.301072			0.198634	TRUE	7681.78	TRUE	3	25	1
C2	NC-3	star	UNKNOWN	SYBR	None	0.871375	0.48817	1.55539	31.8792	31.9225	0.411395		7.97561	0.301072			0.198634	TRUE	7681.78	TRUE	3	18	1
C3	NC-3	star	UNKNOWN	SYBR	None	0.871375	0.48817	1.55539	31.5345	31.9225	0.411395		7.97561	0.301072			0.198634	TRUE	7681.78	TRUE	3	23	1
C4	NC-3	cyp11a1	UNKNOWN	SYBR	None				24.2354	23.9469	0.32045							TRUE	7088.69	TRUE	3	7	1
C5	NC-3	cyp11a1	UNKNOWN	SYBR	None				24.0033	23.9469	0.32045							TRUE	7088.69	TRUE	3	13	1
C6	NC-3	cyp11a1	UNKNOWN	SYBR	None				23.602	23.9469	0.32045							TRUE	7088.69	TRUE	1	2	1
C7	NC-3	3b-HSD	UNKNOWN	SYBR	None	0.660887	0.460917	0.947613	24.6605	24.6915	0.0500192		0.744648	0.187252			0.597525	TRUE	6828.6	TRUE	3	13	1
C8	NC-3	3b-HSD	UNKNOWN	SYBR	None	0.660887	0.460917	0.947613	24.7492	24.6915	0.0500192		0.744648	0.187252			0.597525	TRUE	6828.6	TRUE	3	13	1
C9	NC-3	3b-HSD	UNKNOWN	SYBR	None	0.660887	0.460917	0.947613	24.6649	24.6915	0.0500192		0.744648	0.187252			0.597525	TRUE	6828.6	TRUE	3	16	1
C11	NC-3	actin	UNKNOWN	SYBR	None	0.866423	0.576085	1.30309	15.3733	15.3735	0.000316944		-8.57338	0.185012			0.206856	TRUE	11572	TRUE	1	2	1
C12	NC-3	actin	UNKNOWN	SYBR	None	0.866423	0.576085	1.30309	15.3737	15.3735	0.000316944		-8.57338	0.185012			0.206856	TRUE	11572	TRUE	1	2	1
D1	NC-4	star	UNKNOWN	SYBR	None	0.989718	0.756706	1.29448	32.1571	32.069	0.159912		7.79188	0.13949			0.0149104	TRUE	7681.78	TRUE	3	21	1
D2	NC-4	star	UNKNOWN	SYBR	None	0.989718	0.756706	1.29448	31.8844	32.069	0.159912		7.79188	0.13949			0.0149104	TRUE	7681.78	TRUE	3	22	1
D3	NC-4	star	UNKNOWN	SYBR	None	0.989718	0.756706	1.29448	32.1655	32.069	0.159912		7.79188	0.13949			0.0149104	TRUE	7681.78	TRUE	3	23	1
D4	NC-4	cyp11a1	UNKNOWN	SYBR	None				24.0731	24.2771	0.181108							TRUE	7088.69	TRUE	3	13	1
D5	NC-4	cyp11a1	UNKNOWN	SYBR	None				24.3396	24.2771	0.181108							TRUE	7088.69	TRUE	3	10	1
D6	NC-4	cyp11a1	UNKNOWN	SYBR	None				24.4187	24.2771	0.181108							TRUE	7088.69	TRUE	3	7	1
D7	NC-4	3b-HSD	UNKNOWN	SYBR	None	0.765778	0.611268	0.959343	24.7169	24.8093	0.0913057		0.532124	0.1171			0.385002	TRUE	6828.6	TRUE	3	12	1
D8	NC-4	3b-HSD	UNKNOWN	SYBR	None	0.765778	0.611268	0.959343	24.8115	24.8093	0.0913057		0.532124	0.1171			0.385002	TRUE	6828.6	TRUE	3	13	1
D9	NC-4	3b-HSD	UNKNOWN	SYBR	None	0.765778	0.611268	0.959343	24.8994	24.8093	0.0913057		0.532124	0.1171			0.385002	TRUE	6828.6	TRUE	3	14	1
D10	NC-4	actin	UNKNOWN	SYBR	None	0.947683	0.773522	1.16106	15.578	15.5744	0.0245176		-8.70271	0.105517			0.0775239	TRUE	11572	TRUE	1	2	1
D11	NC-4	actin	UNKNOWN	SYBR	None	0.947683	0.773522	1.16106	15.5969	15.5744	0.0245176		-8.70271	0.105517			0.0775239	TRUE	11572	TRUE	3	4	1
D12	NC-4	actin	UNKNOWN	SYBR	None	0.947683	0.773522	1.16106	15.5483	15.5744	0.0245176		-8.70271	0.105517			0.0775239	TRUE	11572	TRUE	1	2	1
E1	ag-1	star	UNKNOWN	SYBR	None	0.904279	0.739892	1.10519	32.3314	32.2491	0.164057		7.92213	0.104253			0.14516	TRUE	7681.78	TRUE	3	22	1
E2	ag-1	star	UNKNOWN	SYBR	None	0.904279	0.739892	1.10519	32.3558	32.2491	0.164057		7.92213	0.104253			0.14516	TRUE	7681.78	TRUE	3	23	1
E3	ag-1	star	UNKNOWN	SYBR	None	0.904279	0.739892	1.10519	32.0602	32.2491	0.164057		7.92213	0.104253			0.14516	TRUE	7681.78	TRUE	3	23	1
E4	ag-1	cyp11a1	UNKNOWN	SYBR	None				24.3246	24.327	0.0754416							TRUE	7088.69	TRUE	3	14	1
E5	ag-1	cyp11a1	UNKNOWN	SYBR	None				24.4036	24.327	0.0754416							TRUE	7088.69	TRUE	3	13	1
E6	ag-1	cyp11a1	UNKNOWN	SYBR	None				24.2528	24.327	0.0754416							TRUE	7088.69	TRUE	3	15	1
E7	ag-1	3b-HSD	UNKNOWN	SYBR	None	1.35019	1.17359	1.55336	24.0731	24.041	0.101119		-0.28604	0.072839			-0.433163	TRUE	6828.6	TRUE	3	12	1
E8	ag-1	3b-HSD	UNKNOWN	SYBR	None	1.35019	1.17359	1.55336	23.9277	24.041	0.101119		-0.28604	0.072839			-0.433163	TRUE	6828.6	TRUE	3	15	1
E9	ag-1	3b-HSD	UNKNOWN	SYBR	None	1.35019	1.17359	1.55336	24.1221	24.041	0.101119		-0.28604	0.072839			-0.433163	TRUE	6828.6	TRUE	3	14	1
E10	ag-1	actin	UNKNOWN	SYBR	None	0.811276	0.71963	0.914593	15.9343	15.8485	0.0771217		-8.4785	0.0622875			0.301736	TRUE	11572	TRUE	1	2	1
E11	ag-1	actin	UNKNOWN	SYBR	None	0.811276	0.71963	0.914593	15.7849	15.8485	0.0771217		-8.4785	0.0622875			0.301736	TRUE	11572	TRUE	1	2	1
E12	ag-1	actin	UNKNOWN	SYBR	None	0.811276	0.71963	0.914593	15.8263	15.8485	0.0771217		-8.4785	0.0622875			0.301736	TRUE	11572	TRUE	1	2	1
F1	ag-2	star	UNKNOWN	SYBR	None	0.264881	0.156169	0.449268	34.9293	34.6906	0.337558		9.69356	0.239512			1.91659	TRUE	7681.78	TRUE	3	24	1
F3	ag-2	star	UNKNOWN	SYBR	None	0.264881	0.156169	0.449268	34.452	34.6906	0.337558		9.69356	0.239512			1.91659	TRUE	7681.78	TRUE	3	23	1
F4	ag-2	cyp11a1	UNKNOWN	SYBR	None				25.0367	24.9971	0.0343584							TRUE	7088.69	TRUE	3	16	1
F5	ag-2	cyp11a1	UNKNOWN	SYBR	None				24.9764	24.9971	0.0343584							TRUE	7088.69	TRUE	3	13	1
F6	ag-2	cyp11a1	UNKNOWN	SYBR	None				24.9781	24.9971	0.0343584							TRUE	7088.69	TRUE	3	15	1
F7	ag-2	3b-HSD	UNKNOWN	SYBR	None	1.66773	1.58212	1.75797	24.3743	24.4063	0.0326928		-0.590759	0.027382			-0.737882	TRUE	6828.6	TRUE	3	11	1
F8	ag-2	3b-HSD	UNKNOWN	SYBR	None	1.66773	1.58212	1.75797	24.405	24.4063	0.0326928		-0.590759	0.027382			-0.737882	TRUE	6828.6	TRUE	3	15	1
F9	ag-2	3b-HSD	UNKNOWN	SYBR	None	1.66773	1.58212	1.75797	24.4397	24.4063	0.0326928		-0.590759	0.027382			-0.737882	TRUE	6828.6	TRUE	3	14	1
F10	ag-2	actin	UNKNOWN	SYBR	None	0.169019	0.156943	0.182024	18.823	18.7816	0.0571869		-6.21549	0.0385177			2.56475	TRUE	11572	TRUE	3	9	1
F11	ag-2	actin	UNKNOWN	SYBR	None	0.169019	0.156943	0.182024	18.7163	18.7816	0.0571869		-6.21549	0.0385177			2.56475	TRUE	11572	TRUE	3	8	1
F12	ag-2	actin	UNKNOWN	SYBR	None	0.169019	0.156943	0.182024	18.8054	18.7816	0.0571869		-6.21549	0.0385177			2.56475	TRUE	11572	TRUE	3	10	1
G1	ag-3	star	UNKNOWN	SYBR	None	1.64869	1.02624	2.64868	31.7524	31.9989	0.235111		7.05565	0.246343			-0.721319	TRUE	7681.78	TRUE	3	19	1
G2	ag-3	star	UNKNOWN	SYBR	None	1.64869	1.02624	2.64868	32.0238	31.9989	0.235111		7.05565	0.246343			-0.721319	TRUE	7681.78	TRUE	3	24	1
G3	ag-3	star	UNKNOWN	SYBR	None	1.64869	1.02624	2.64868	32.2206	31.9989	0.235111		7.05565	0.246343			-0.721319	TRUE	7681.78	TRUE	3	21	1
G4	ag-3	cyp11a1	UNKNOWN	SYBR	None				24.7701	24.9433	0.356057							TRUE	7088.69	TRUE	3	12	1
G5	ag-3	cyp11a1	UNKNOWN	SYBR	None				24.707	24.9433	0.356057							TRUE	7088.69	TRUE	3	13	1
G6	ag-3	cyp11a1	UNKNOWN	SYBR	None				25.3528	24.9433	0.356057							TRUE	7088.69	TRUE	3	17	1
G7	ag-3	3b-HSD	UNKNOWN	SYBR	None	2.94993	1.87441	4.64257	23.3726	23.5297	0.199504		-1.41356	0.23564			-1.56068	TRUE	6828.6	TRUE	3	14	1
G8	ag-3	3b-HSD	UNKNOWN	SYBR	None	2.94993	1.87441	4.64257	23.4624	23.5297	0.199504		-1.41356	0.23564			-1.56068	TRUE	6828.6	TRUE	3	12	1
G9	ag-3	3b-HSD	UNKNOWN	SYBR	None	2.94993	1.87441	4.64257	23.7542	23.5297	0.199504		-1.41356	0.23564			-1.56068	TRUE	6828.6	TRUE	3	12	1
G10	ag-3	actin	UNKNOWN	SYBR	None	0.970726	0.616875	1.52755	15.9813	16.2059	0.199306		-8.73737	0.235584			0.0428642	TRUE	11572	TRUE	1	2	1
G11	ag-3	actin	UNKNOWN	SYBR	None	0.970726	0.616875	1.52755	16.3615	16.2059	0.199306		-8.73737	0.235584			0.0428642	TRUE	11572	TRUE	3	6	1
G12	ag-3	actin	UNKNOWN	SYBR	None	0.970726	0.616875	1.52755	16.275	16.2059	0.199306		-8.73737	0.235584			0.0428642	TRUE	11572	TRUE	1	2	1
H2	ag-4	star	UNKNOWN	SYBR	None	2.062	1.08381	3.92305	32.9105	32.6465	0.373231		6.73293	0.291577			-1.04405	TRUE	7681.78	TRUE	3	23	1
H3	ag-4	star	UNKNOWN	SYBR	None	2.062	1.08381	3.92305	32.3826	32.6465	0.373231		6.73293	0.291577			-1.04405	TRUE	7681.78	TRUE	3	22	1
H4	ag-4	cyp11a1	UNKNOWN	SYBR	None				25.6985	25.9136	0.214709							TRUE	7088.69	TRUE	3	16	1
H5	ag-4	cyp11a1	UNKNOWN	SYBR	None				25.9145	25.9136	0.214709							TRUE	7088.69	TRUE	3	12	1
H6	ag-4	cyp11a1	UNKNOWN	SYBR	None				26.1279	25.9136	0.214709							TRUE	7088.69	TRUE	3	8	1
H7	ag-4	3b-HSD	UNKNOWN	SYBR	None	2.55604	1.94867	3.35272	24.5917	24.7068	0.116301		-1.20679	0.14098			-1.35391	TRUE	6828.6	TRUE	3	9	1
H8	ag-4	3b-HSD	UNKNOWN	SYBR	None	2.55604	1.94867	3.35272	24.7045	24.7068	0.116301		-1.20679	0.14098			-1.35391	TRUE	6828.6	TRUE	3	11	1
H9	ag-4	3b-HSD	UNKNOWN	SYBR	None	2.55604	1.94867	3.35272	24.8243	24.7068	0.116301		-1.20679	0.14098			-1.35391	TRUE	6828.6	TRUE	3	14	1
H10	ag-4	actin	UNKNOWN	SYBR	None	1.7429	1.3679	2.22071	16.3106	16.3319	0.0380188		-9.58172	0.125891			-0.80149	TRUE	11572	TRUE	1	2	1
H11	ag-4	actin	UNKNOWN	SYBR	None	1.7429	1.3679	2.22071	16.3093	16.3319	0.0380188		-9.58172	0.125891			-0.80149	TRUE	11572	TRUE	1	2	1
H12	ag-4	actin	UNKNOWN	SYBR	None	1.7429	1.3679	2.22071	16.3758	16.3319	0.0380188		-9.58172	0.125891			-0.80149	TRUE	11572	TRUE	1	2	1
Analysis Type	Singleplex
Endogenous Control	cyp11a1
RQ Min/Max Confidence Level	95.0
Reference Sample	NC-1

## Sheet: 工作表1
		star	actin						CYP11a1	actin							3b-HSD	actin
	NC-2	32.2495	16.0784	16.171	-0.233833	1.17596		NC-2	25.1819	16.0784	9.10344	0.310266	0.806493			NC-2	25.4422	16.0784	9.36375	0.0582136	0.960453
	NC-3	31.9225	15.3735	16.549	0.144114	0.904935		NC-3	23.9469	15.3735	8.57338	-0.2198	1.16457			NC-3	24.6915	15.3735	9.31803	0.0124887	0.991381
	NC-4	32.069	15.5744	16.4946	0.0897198	0.939705		NC-4	24.2771	15.5744	8.70271	-0.0904662	1.06471			NC-4	24.8093	15.5744	9.23483	-0.0707022	1.05023
		32.0803	15.6755	16.4049	0	1			24.4686	15.6755	8.79318	0	1				24.981	15.6755	9.30554	0	1
	ag-1	32.2491	15.8485	16.4006	-0.00423908	1.00294		ag-1	24.327	15.8485	8.4785	-0.314682	1.24374			ag-1	24.041	15.8485	8.19246	-1.11308	2.16307
	ag-3	31.9989	16.2059	15.793	-0.611847	1.52821		ag-3	24.9433	16.2059	8.73737	-0.0558077	1.03944			ag-3	23.5297	16.2059	7.32381	-1.98173	3.94965
	ag-4	32.6465	16.3319	16.3146	-0.0902214	1.06453		ag-4	25.9136	16.3319	9.58173	0.788549	0.578926			ag-4	24.7068	16.3319	8.37494	-0.930598	1.90607
		32.2982	16.1288	16.1694	-0.235436	1.17726			25.0613	16.1288	8.93253	0.139353	0.907926				24.0925	16.1288	7.96374	-1.3418	2.53468
	ag-2	34.6906	24.9971	24.4063	18.7816
	NC-1	33.3413	25.5643	25.7115	16.7841
