# Supplementary material for: Discovery of Differentially Expressed MicroRNAs in Porcine Ovaries With Smaller and Larger Litter Size
Source: Front Genet. 2022 Feb 9;13:762124. doi: 10.3389/fgene.2022.762124 (PMC8864311; doi:10.3389/fgene.2022.762124)
Supplement: Supplementary file 15 [file Table6.XLS]

## Sheet: 板 1 - Sheet1
软件版本	2.04.11
实验文件路径:	H:\徐师兄\P4-X.xpt
方案文件路径:
板编号	板 1
日期	2019-08-11
时间	1899-12-31 13:35:02
检测仪类型:	Synergy HT
检测仪序列号:	Unknown
检测类型	检测仪
程序详细信息
板类型	96 WELL PLATE
检测	吸收光 终点
	全板
	波长: 450
	检测速度: 正常
结果
		1	2	3	4	5	6	7	8	9	10	11	12
	A	0.096	0.537	1.128	0	0	0	0	0	0	0	0	0	450
	B	1.181	1.009	1.044	0	0	0	0	0	0	0	0	0	450
	C	0.157	0.963	1.019	0	0	0	0	0	0	0	0	0	450
	D	0.213	1.153	0	0	0	0	0	0	0	0	0	0	450
	E	0.344	0.977	0	0	0	0	0	0	0	0	0	0	450
	F	0.584	1.101	0	0	0	0	0	0	0	0	0	0	450
	G	0.667	0.833	0	0	0	0	0	0	0	0	0	0	450
	H	1.047	0.966	0	0	0	0	0	0	0	0	0	0	450
