# Supplementary material for: Discovery of Differentially Expressed MicroRNAs in Porcine Ovaries With Smaller and Larger Litter Size
Source: Front Genet. 2022 Feb 9;13:762124. doi: 10.3389/fgene.2022.762124 (PMC8864311; doi:10.3389/fgene.2022.762124)
Supplement: Supplementary file 18 [file Table4.XLSX]

## Sheet: 工作表1
		183	对照	OD值					空白	OD值		处理	OD值
			1	0.473	0.316	1.061			1	0.157		1	0.438	0.281	0.943481
			2	0.389	0.232	0.778959			2	0.157		2	0.436	0.279	0.936766
			3	0.442	0.285	0.956911			3	0.157		3	0.398	0.241	0.809177
			4	0.463	0.306	1.02742						4	0.451	0.294	0.987129
			5	0.506	0.349	1.1718						5	0.412	0.255	0.856184
			6	0.456	0.299	1.00392						6	0.46	0.303	1.01735
				0.454833	0.297833								0.4325	0.2755
					0.306	1.03146			0.303	1.02135
					0.285	0.960674			0.294	0.991011
					0.299	1.00787			0.281	0.947191
					0.296667
		183	对照	OD值					空白	OD值		处理	OD值
			1	0.64	0.435	0.797921			1	0.212		1	0.858	0.653	1.1978
			2	0.678	0.473	0.867625			2	0.205		2	1.003	0.798	1.46377
			3	0.796	0.591	1.08407			3	0.198		3	0.869	0.664	1.21798
			4	0.785	0.58	1.06389				0.205		4	0.864	0.659	1.2088
			5	0.765	0.56	1.02721						5	0.817	0.612	1.12259
			6	0.837	0.632	1.15928						6	0.767	0.562	1.03088
					0.545167								0.863
					0.591	1.02426			0.653	1.13172
					0.58	1.0052			0.664	1.15078
					0.56	0.970537			0.659	1.14211
					0.577	1
