# Supplementary material for: Discovery of Differentially Expressed MicroRNAs in Porcine Ovaries With Smaller and Larger Litter Size
Source: Front Genet. 2022 Feb 9;13:762124. doi: 10.3389/fgene.2022.762124 (PMC8864311; doi:10.3389/fgene.2022.762124)
Supplement: Supplementary file 20 [file Table13.XLS]

## Sheet: Results
Block Type	96well
Chemistry	SYBR_GREEN
Experiment File Name	E:\Data\hym\X-20190725.eds
Experiment Run End Time	2019-07-25 09:49:43 AM CST
Instrument Type	steponeplus
Passive Reference
Well	Sample Name	Target Name	Task	Reporter	Quencher	RQ	RQ Min	RQ Max	Cт	Cт Mean	Cт SD	ΔCт	ΔCт Mean	ΔCт SE	HK Control ΔCт Mean	HK Control ΔCт SE	ΔΔCт	Automatic Ct Threshold	Ct Threshold	Automatic Baseline	Baseline Start	Baseline End	Efficiency	Comments
A1	NC-1	183	UNKNOWN	SYBR	None	1	0.762556	1.31138	25.1127	24.9378	0.184827		8.06801	0.140858			0	TRUE	7649.45	TRUE	3	17	1
A2	NC-1	183	UNKNOWN	SYBR	None	1	0.762556	1.31138	24.9564	24.9378	0.184827		8.06801	0.140858			0	TRUE	7649.45	TRUE	3	16	1
A3	NC-1	183	UNKNOWN	SYBR	None	1	0.762556	1.31138	24.7444	24.9378	0.184827		8.06801	0.140858			0	TRUE	7649.45	TRUE	3	13	1
A4	NC-1	U6	UNKNOWN	SYBR	None				16.986	16.8698	0.159254							TRUE	6437.03	TRUE	3	6	1
A5	NC-1	U6	UNKNOWN	SYBR	None				16.9352	16.8698	0.159254							TRUE	6437.03	TRUE	3	9	1
A6	NC-1	U6	UNKNOWN	SYBR	None				16.6883	16.8698	0.159254							TRUE	6437.03	TRUE	3	8	1
A7	20-3	183	UNKNOWN	SYBR	None	12053.3	9834.64	14772.6	10.9235	10.8621	0.0835141		-5.48914	0.105707			-13.5571	TRUE	7649.45	TRUE	1	2	1
A8	20-3	183	UNKNOWN	SYBR	None	12053.3	9834.64	14772.6	10.767	10.8621	0.0835141		-5.48914	0.105707			-13.5571	TRUE	7649.45	TRUE	1	2	1
A9	20-3	183	UNKNOWN	SYBR	None	12053.3	9834.64	14772.6	10.8958	10.8621	0.0835141		-5.48914	0.105707			-13.5571	TRUE	7649.45	TRUE	1	2	1
B1	NC-2	183	UNKNOWN	SYBR	None	26.5466	20.9871	33.5789	20.2309	20.1248	0.165252		3.33755	0.122108			-4.73046	TRUE	7649.45	TRUE	3	11	1
B2	NC-2	183	UNKNOWN	SYBR	None	26.5466	20.9871	33.5789	20.2092	20.1248	0.165252		3.33755	0.122108			-4.73046	TRUE	7649.45	TRUE	3	11	1
B3	NC-2	183	UNKNOWN	SYBR	None	26.5466	20.9871	33.5789	19.9344	20.1248	0.165252		3.33755	0.122108			-4.73046	TRUE	7649.45	TRUE	3	9	1
B4	NC-2	U6	UNKNOWN	SYBR	None				16.7292	16.7873	0.131995							TRUE	6437.03	TRUE	3	7	1
B5	NC-2	U6	UNKNOWN	SYBR	None				16.9383	16.7873	0.131995							TRUE	6437.03	TRUE	3	8	1
B6	NC-2	U6	UNKNOWN	SYBR	None				16.6942	16.7873	0.131995							TRUE	6437.03	TRUE	1	2	1
B7	20-3	U6	UNKNOWN	SYBR	None				16.2523	16.3512	0.162933							TRUE	6437.03	TRUE	3	5	1
B8	20-3	U6	UNKNOWN	SYBR	None				16.2621	16.3512	0.162933							TRUE	6437.03	TRUE	1	3	1
B9	20-3	U6	UNKNOWN	SYBR	None				16.5393	16.3512	0.162933							TRUE	6437.03	TRUE	3	6	1
C1	NC-3	183	UNKNOWN	SYBR	None	20.6948	16.1235	26.5622	20.8343	20.8325	0.205719		3.69681	0.129699			-4.3712	TRUE	7649.45	TRUE	3	11	1
C2	NC-3	183	UNKNOWN	SYBR	None	20.6948	16.1235	26.5622	21.0373	20.8325	0.205719		3.69681	0.129699			-4.3712	TRUE	7649.45	TRUE	3	9	1
C3	NC-3	183	UNKNOWN	SYBR	None	20.6948	16.1235	26.5622	20.6259	20.8325	0.205719		3.69681	0.129699			-4.3712	TRUE	7649.45	TRUE	3	13	1
C4	NC-3	U6	UNKNOWN	SYBR	None				17.0436	17.1357	0.0902495							TRUE	6437.03	TRUE	3	8	1
C5	NC-3	U6	UNKNOWN	SYBR	None				17.2239	17.1357	0.0902495							TRUE	6437.03	TRUE	3	6	1
C6	NC-3	U6	UNKNOWN	SYBR	None				17.1397	17.1357	0.0902495							TRUE	6437.03	TRUE	3	7	1
C7	10-1	183	UNKNOWN	SYBR	None	3224.13	2943.75	3531.22	12.5648	12.6451	0.0699137		-3.58669	0.0472742			-11.6547	TRUE	7649.45	TRUE	1	2	1
C8	10-1	183	UNKNOWN	SYBR	None	3224.13	2943.75	3531.22	12.6777	12.6451	0.0699137		-3.58669	0.0472742			-11.6547	TRUE	7649.45	TRUE	1	3	1
C9	10-1	183	UNKNOWN	SYBR	None	3224.13	2943.75	3531.22	12.6928	12.6451	0.0699137		-3.58669	0.0472742			-11.6547	TRUE	7649.45	TRUE	1	2	1
D1	25-1	183	UNKNOWN	SYBR	None	89059.5	83374	95132.7	8.57378	8.55526	0.0251113		-8.37448	0.0342784			-16.4425	TRUE	7649.45	TRUE	1	2	1
D2	25-1	183	UNKNOWN	SYBR	None	89059.5	83374	95132.7	8.56532	8.55526	0.0251113		-8.37448	0.0342784			-16.4425	TRUE	7649.45	TRUE	1	2	1
D3	25-1	183	UNKNOWN	SYBR	None	89059.5	83374	95132.7	8.52668	8.55526	0.0251113		-8.37448	0.0342784			-16.4425	TRUE	7649.45	TRUE	1	2	1
D4	25-1	U6	UNKNOWN	SYBR	None				16.881	16.9297	0.0538							TRUE	6437.03	TRUE	3	9	1
D5	25-1	U6	UNKNOWN	SYBR	None				16.9874	16.9297	0.0538							TRUE	6437.03	TRUE	3	5	1
D6	25-1	U6	UNKNOWN	SYBR	None				16.9208	16.9297	0.0538							TRUE	6437.03	TRUE	3	7	1
D7	10-1	U6	UNKNOWN	SYBR	None				16.1989	16.2318	0.0426219							TRUE	6437.03	TRUE	1	2	1
D8	10-1	U6	UNKNOWN	SYBR	None				16.2799	16.2318	0.0426219							TRUE	6437.03	TRUE	3	4	1
D9	10-1	U6	UNKNOWN	SYBR	None				16.2166	16.2318	0.0426219							TRUE	6437.03	TRUE	1	3	1
E1	25-2	183	UNKNOWN	SYBR	None	118988	92839.2	152502	7.65568	7.72415	0.0673401		-8.79245	0.128946			-16.8605	TRUE	7649.45	TRUE	1	2	1
E2	25-2	183	UNKNOWN	SYBR	None	118988	92839.2	152502	7.72649	7.72415	0.0673401		-8.79245	0.128946			-16.8605	TRUE	7649.45	TRUE	1	2	1
E3	25-2	183	UNKNOWN	SYBR	None	118988	92839.2	152502	7.7903	7.72415	0.0673401		-8.79245	0.128946			-16.8605	TRUE	7649.45	TRUE	1	2	1
E4	25-2	U6	UNKNOWN	SYBR	None				16.3039	16.5166	0.212948							TRUE	6437.03	TRUE	3	7	1
E5	25-2	U6	UNKNOWN	SYBR	None				16.7298	16.5166	0.212948							TRUE	6437.03	TRUE	3	8	1
E6	25-2	U6	UNKNOWN	SYBR	None				16.5162	16.5166	0.212948							TRUE	6437.03	TRUE	3	4	1
E7	10-3	183	UNKNOWN	SYBR	None	1553.01	1281.2	1882.48	13.323	13.3343	0.011483		-2.53284	0.099974			-10.6008	TRUE	7649.45	TRUE	1	2	1
E8	10-3	183	UNKNOWN	SYBR	None	1553.01	1281.2	1882.48	13.3459	13.3343	0.011483		-2.53284	0.099974			-10.6008	TRUE	7649.45	TRUE	1	3	1
E9	10-3	183	UNKNOWN	SYBR	None	1553.01	1281.2	1882.48	13.3339	13.3343	0.011483		-2.53284	0.099974			-10.6008	TRUE	7649.45	TRUE	1	2	1
F1	25-3	183	UNKNOWN	SYBR	None	120760	105773	137871	7.52096	7.48176	0.116527		-8.81378	0.0688568			-16.8818	TRUE	7649.45	TRUE	1	2	1
F2	25-3	183	UNKNOWN	SYBR	None	120760	105773	137871	7.57364	7.48176	0.116527		-8.81378	0.0688568			-16.8818	TRUE	7649.45	TRUE	1	2	1
F3	25-3	183	UNKNOWN	SYBR	None	120760	105773	137871	7.35069	7.48176	0.116527		-8.81378	0.0688568			-16.8818	TRUE	7649.45	TRUE	1	2	1
F4	25-3	U6	UNKNOWN	SYBR	None				16.2991	16.2955	0.0254007							TRUE	6437.03	TRUE	3	8	1
F5	25-3	U6	UNKNOWN	SYBR	None				16.2686	16.2955	0.0254007							TRUE	6437.03	TRUE	3	7	1
F6	25-3	U6	UNKNOWN	SYBR	None				16.319	16.2955	0.0254007							TRUE	6437.03	TRUE	1	3	1
F7	10-3	U6	UNKNOWN	SYBR	None				15.7577	15.8671	0.172779							TRUE	6437.03	TRUE	3	5	1
F8	10-3	U6	UNKNOWN	SYBR	None				15.7773	15.8671	0.172779							TRUE	6437.03	TRUE	1	3	1
F9	10-3	U6	UNKNOWN	SYBR	None				16.0663	15.8671	0.172779							TRUE	6437.03	TRUE	3	6	1
G1	20-1	183	UNKNOWN	SYBR	None	13185.7	11473	15154.2	10.6414	10.6598	0.088935		-5.61868	0.0723006			-13.6867	TRUE	7649.45	TRUE	1	2	1
G2	20-1	183	UNKNOWN	SYBR	None	13185.7	11473	15154.2	10.7565	10.6598	0.088935		-5.61868	0.0723006			-13.6867	TRUE	7649.45	TRUE	1	2	1
G3	20-1	183	UNKNOWN	SYBR	None	13185.7	11473	15154.2	10.5815	10.6598	0.088935		-5.61868	0.0723006			-13.6867	TRUE	7649.45	TRUE	1	2	1
G4	20-1	U6	UNKNOWN	SYBR	None				16.3801	16.2785	0.088163							TRUE	6437.03	TRUE	3	9	1
G5	20-1	U6	UNKNOWN	SYBR	None				16.2223	16.2785	0.088163							TRUE	6437.03	TRUE	1	3	1
G6	20-1	U6	UNKNOWN	SYBR	None				16.233	16.2785	0.088163							TRUE	6437.03	TRUE	3	6	1
H1	20-2	183	UNKNOWN	SYBR	None	27110.1	23411.8	31392.5	10.1085	10.0354	0.0659666		-6.65854	0.0762098			-14.7265	TRUE	7649.45	TRUE	1	2	1
H2	20-2	183	UNKNOWN	SYBR	None	27110.1	23411.8	31392.5	10.0172	10.0354	0.0659666		-6.65854	0.0762098			-14.7265	TRUE	7649.45	TRUE	1	2	1
H3	20-2	183	UNKNOWN	SYBR	None	27110.1	23411.8	31392.5	9.98037	10.0354	0.0659666		-6.65854	0.0762098			-14.7265	TRUE	7649.45	TRUE	1	2	1
H4	20-2	U6	UNKNOWN	SYBR	None				16.7674	16.6939	0.114334							TRUE	6437.03	TRUE	3	8	1
H5	20-2	U6	UNKNOWN	SYBR	None				16.5622	16.6939	0.114334							TRUE	6437.03	TRUE	3	8	1
H6	20-2	U6	UNKNOWN	SYBR	None				16.7522	16.6939	0.114334							TRUE	6437.03	TRUE	3	6	1
Analysis Type	Singleplex
Endogenous Control	U6
RQ Min/Max Confidence Level	95.0
Reference Sample	NC-1

## Sheet: 工作表1
		183	U6
	NC-1	24.9378	16.8698	8.06801	3.03389	0.122098
	NC-2	20.1248	16.7873	3.33755	-1.69657	3.2413
	NC-3	20.8325	17.1357	3.69681	-1.33731	2.52681
		21.9651	16.9309	5.03412	0	1
	25-1	8.55526	16.9297	-8.37448	-13.4086	10874
	25-2	7.72415	16.5166	-8.79245	-13.8266	14528.3
	25-3	7.48176	16.2955	-8.81378	-13.8479	14744.6
	20-1	10.6598	16.2785	-5.61868	-10.6528	1609.95
	20-2	10.0354	16.6939	-6.65854	-11.6927	3310.09
	20-3	10.8621	16.3512	-5.48914	-10.5233	1471.69
	10-1	12.6451	16.2318	-3.58669	-8.62081	393.662
	10-2	13.3343	15.8671	-2.53284	-7.56696	189.619
	10-3	13.3343	15.8671	-2.53284	-7.56696	189.619
