# Supplementary material for: Discovery of Differentially Expressed MicroRNAs in Porcine Ovaries With Smaller and Larger Litter Size
Source: Front Genet. 2022 Feb 9;13:762124. doi: 10.3389/fgene.2022.762124 (PMC8864311; doi:10.3389/fgene.2022.762124)
Supplement: Supplementary file 21 [file Table11.XLS]

## Sheet: Results
Block Type	96well
Chemistry	SYBR_GREEN
Experiment File Name	D:\Data\hym\X-20190617.eds
Experiment Run End Time	Not Started
Instrument Type	steponeplus
Passive Reference
Well	Sample Name	Target Name	Task	Reporter	Quencher	RQ	RQ Min	RQ Max	Cт	Cт Mean	Cт SD	ΔCт	ΔCт Mean	ΔCт SE	HK Control ΔCт Mean	HK Control ΔCт SE	ΔΔCт	Automatic Ct Threshold	Ct Threshold	Automatic Baseline	Baseline Start	Baseline End	Efficiency	Comments
A1	nc-1	183	UNKNOWN	SYBR	None	1	0.70465	1.41914	25.6889	25.516	0.197292		9.70787	0.181895			0	TRUE	11310.4	TRUE	3	13	1
A2	nc-1	183	UNKNOWN	SYBR	None	1	0.70465	1.41914	25.5579	25.516	0.197292		9.70787	0.181895			0	TRUE	11310.4	TRUE	3	14	1
A3	nc-1	183	UNKNOWN	SYBR	None	1	0.70465	1.41914	25.3011	25.516	0.197292		9.70787	0.181895			0	TRUE	11310.4	TRUE	3	16	1
A4	nc-1	U6	UNKNOWN	SYBR	None				15.958	15.8081	0.245628							TRUE	7655.8	TRUE	3	6	1
A5	nc-1	U6	UNKNOWN	SYBR	None				15.9417	15.8081	0.245628							TRUE	7655.8	TRUE	3	6	1
A6	nc-1	U6	UNKNOWN	SYBR	None				15.5247	15.8081	0.245628							TRUE	7655.8	TRUE	3	6	1
B1	nc-2	183	UNKNOWN	SYBR	None	0.686392	0.611815	0.770059	25.9327	25.8801	0.0976456		10.2508	0.0597659			0.542895	TRUE	11310.4	TRUE	3	14	1
B2	nc-2	183	UNKNOWN	SYBR	None	0.686392	0.611815	0.770059	25.9401	25.8801	0.0976456		10.2508	0.0597659			0.542895	TRUE	11310.4	TRUE	3	14	1
B3	nc-2	183	UNKNOWN	SYBR	None	0.686392	0.611815	0.770059	25.7674	25.8801	0.0976456		10.2508	0.0597659			0.542895	TRUE	11310.4	TRUE	3	16	1
B4	nc-2	U6	UNKNOWN	SYBR	None				15.6647	15.6293	0.0343688							TRUE	7655.8	TRUE	3	6	1
B5	nc-2	U6	UNKNOWN	SYBR	None				15.5961	15.6293	0.0343688							TRUE	7655.8	TRUE	3	5	1
B6	nc-2	U6	UNKNOWN	SYBR	None				15.6271	15.6293	0.0343688							TRUE	7655.8	TRUE	1	2	1
C1	nc-3	183	UNKNOWN	SYBR	None	14.8778	12.552	17.6346	21.3202	21.1641	0.139431		5.81279	0.0883311			-3.89509	TRUE	11310.4	TRUE	3	9	1
C2	nc-3	183	UNKNOWN	SYBR	None	14.8778	12.552	17.6346	21.1199	21.1641	0.139431		5.81279	0.0883311			-3.89509	TRUE	11310.4	TRUE	3	10	1
C3	nc-3	183	UNKNOWN	SYBR	None	14.8778	12.552	17.6346	21.0521	21.1641	0.139431		5.81279	0.0883311			-3.89509	TRUE	11310.4	TRUE	3	10	1
C4	nc-3	U6	UNKNOWN	SYBR	None				15.3253	15.3513	0.0629783							TRUE	7655.8	TRUE	1	3	1
C5	nc-3	U6	UNKNOWN	SYBR	None				15.3055	15.3513	0.0629783							TRUE	7655.8	TRUE	1	3	1
C6	nc-3	U6	UNKNOWN	SYBR	None				15.4231	15.3513	0.0629783							TRUE	7655.8	TRUE	3	6	1
D1	nc-4	183	UNKNOWN	SYBR	None	2.7039	2.31574	3.15713	23.7721	23.6769	0.0900802		8.27283	0.0805244			-1.43504	TRUE	11310.4	TRUE	3	15	1
D2	nc-4	183	UNKNOWN	SYBR	None	2.7039	2.31574	3.15713	23.6656	23.6769	0.0900802		8.27283	0.0805244			-1.43504	TRUE	11310.4	TRUE	3	14	1
D3	nc-4	183	UNKNOWN	SYBR	None	2.7039	2.31574	3.15713	23.593	23.6769	0.0900802		8.27283	0.0805244			-1.43504	TRUE	11310.4	TRUE	3	14	1
D4	nc-4	U6	UNKNOWN	SYBR	None				15.5068	15.4041	0.106481							TRUE	7655.8	TRUE	3	7	1
D5	nc-4	U6	UNKNOWN	SYBR	None				15.2942	15.4041	0.106481							TRUE	7655.8	TRUE	3	4	1
D6	nc-4	U6	UNKNOWN	SYBR	None				15.4113	15.4041	0.106481							TRUE	7655.8	TRUE	3	6	1
E1	ag-1	183	UNKNOWN	SYBR	None	56865	49180.2	65750.7	9.61155	9.49668	0.0995184		-6.08738	0.0754433			-15.7953	TRUE	11310.4	TRUE	1	2	1
E2	ag-1	183	UNKNOWN	SYBR	None	56865	49180.2	65750.7	9.44195	9.49668	0.0995184		-6.08738	0.0754433			-15.7953	TRUE	11310.4	TRUE	1	2	1
E3	ag-1	183	UNKNOWN	SYBR	None	56865	49180.2	65750.7	9.43653	9.49668	0.0995184		-6.08738	0.0754433			-15.7953	TRUE	11310.4	TRUE	1	2	1
E4	ag-1	U6	UNKNOWN	SYBR	None				15.654	15.5841	0.0846828							TRUE	7655.8	TRUE	3	6	1
E5	ag-1	U6	UNKNOWN	SYBR	None				15.6083	15.5841	0.0846828							TRUE	7655.8	TRUE	3	5	1
E6	ag-1	U6	UNKNOWN	SYBR	None				15.4899	15.5841	0.0846828							TRUE	7655.8	TRUE	1	2	1
F1	ag-2	183	UNKNOWN	SYBR	None	39160	34855.1	43996.6	9.88761	9.80011	0.0858687		-5.54922	0.0605136			-15.2571	TRUE	11310.4	TRUE	1	2	1
F2	ag-2	183	UNKNOWN	SYBR	None	39160	34855.1	43996.6	9.71597	9.80011	0.0858687		-5.54922	0.0605136			-15.2571	TRUE	11310.4	TRUE	1	2	1
F3	ag-2	183	UNKNOWN	SYBR	None	39160	34855.1	43996.6	9.79675	9.80011	0.0858687		-5.54922	0.0605136			-15.2571	TRUE	11310.4	TRUE	1	2	1
F4	ag-2	U6	UNKNOWN	SYBR	None				15.3772	15.3493	0.0601021							TRUE	7655.8	TRUE	3	6	1
F5	ag-2	U6	UNKNOWN	SYBR	None				15.3904	15.3493	0.0601021							TRUE	7655.8	TRUE	3	4	1
F6	ag-2	U6	UNKNOWN	SYBR	None				15.2803	15.3493	0.0601021							TRUE	7655.8	TRUE	1	2	1
G1	ag-3	183	UNKNOWN	SYBR	None	42746.5	38048.9	48024.1	9.58688	9.57645	0.04835		-5.67565	0.0604914			-15.3835	TRUE	11310.4	TRUE	1	2	1
G2	ag-3	183	UNKNOWN	SYBR	None	42746.5	38048.9	48024.1	9.61874	9.57645	0.04835		-5.67565	0.0604914			-15.3835	TRUE	11310.4	TRUE	1	2	1
G3	ag-3	183	UNKNOWN	SYBR	None	42746.5	38048.9	48024.1	9.52374	9.57645	0.04835		-5.67565	0.0604914			-15.3835	TRUE	11310.4	TRUE	1	2	1
G4	ag-3	U6	UNKNOWN	SYBR	None				15.1783	15.2521	0.0929512							TRUE	7655.8	TRUE	3	4	1
G5	ag-3	U6	UNKNOWN	SYBR	None				15.2215	15.2521	0.0929512							TRUE	7655.8	TRUE	1	3	1
G6	ag-3	U6	UNKNOWN	SYBR	None				15.3565	15.2521	0.0929512							TRUE	7655.8	TRUE	1	2	1
H1	ag-4	183	UNKNOWN	SYBR	None	54967.8	41352	73066.9	9.69941	9.7149	0.220391		-6.03843	0.147898			-15.7463	TRUE	11310.4	TRUE	1	2	1
H2	ag-4	183	UNKNOWN	SYBR	None	54967.8	41352	73066.9	9.94262	9.7149	0.220391		-6.03843	0.147898			-15.7463	TRUE	11310.4	TRUE	1	2	1
H3	ag-4	183	UNKNOWN	SYBR	None	54967.8	41352	73066.9	9.50266	9.7149	0.220391		-6.03843	0.147898			-15.7463	TRUE	11310.4	TRUE	1	2	1
H4	ag-4	U6	UNKNOWN	SYBR	None				15.7851	15.7533	0.130572							TRUE	7655.8	TRUE	3	6	1
H5	ag-4	U6	UNKNOWN	SYBR	None				15.6098	15.7533	0.130572							TRUE	7655.8	TRUE	3	6	1
H6	ag-4	U6	UNKNOWN	SYBR	None				15.8651	15.7533	0.130572							TRUE	7655.8	TRUE	1	2	1
Analysis Type	Singleplex
Endogenous Control	U6
RQ Min/Max Confidence Level	95.0
Reference Sample	nc-1

## Sheet: 工作表1
	183	U6
NC-1	25.516	15.8081	9.70787	1.19681	0.436239
NC-2	25.8801	15.6293	10.2508	1.7397	0.299431
NC-3	21.1641	15.3513	5.81279	-2.69828	6.49027
NC-4	23.6769	15.4041	8.27283	-0.238232	1.17955
	24.0593	15.5482	8.51106	0	1
agomir-1	9.49668	15.5841	-6.08738	-14.5984	24806.7
agomir-2	9.80011	15.3493	-5.54922	-14.0603	17083.1
agomir-3	9.57645	15.2521	-5.67565	-14.1867	18647.7
agomir-4	9.7149	15.7533	-6.03843	-14.5495	23979.1
	9.64703	15.4847	-5.83767	-14.3487	20864.1
