# Supplementary material for: Discovery of Differentially Expressed MicroRNAs in Porcine Ovaries With Smaller and Larger Litter Size
Source: Front Genet. 2022 Feb 9;13:762124. doi: 10.3389/fgene.2022.762124 (PMC8864311; doi:10.3389/fgene.2022.762124)
Supplement: Supplementary file 22 [file Table1.XLSX]

## Sheet: Total miRNAs identified
miRNAName	miRNApreName	mirSequence	SLS1	SLS2	SLS3	LLS1	LLS2	LLS3
ssc-miR-421-3p	ssc-mir-421	atcaacagacattaattgggcgc	279	111	207	280	312	328
ssc-miR-30b-5p	ssc-mir-30b	tgtaaacatcctacactcagct	13267	2377	7922	9246	3074	6376
ssc-miR-10a-3p	ssc-mir-10a	caaattcgtatctaggggaat	190	34	109	24	37	30
ssc-miR-30e-5p	ssc-mir-30e	tgtaaacatccttgactggaagct	47507	28658	39486	26995	30137	29995
ssc-miR-676-3p	ssc-mir-676-1/ssc-mir-676-2	ccgtcctaaggttgttgagtt	5704	1868	3814	2598	3382	3184
ssc-miR-345-3p	ssc-mir-345-1/ssc-mir-345-2	ccctgaactaggggtctggag	287	356	330	235	439	366
ssc-miR-103	ssc-mir-103-1/ssc-mir-103-2	agcagcattgtacagggctatga	18664	10301	15158	20254	14544	17992
ssc-miR-148a-5p	ssc-mir-148a	aaagttctgagacactccgact	1222	1215	1294	788	954	917
ssc-miR-450b-3p	ssc-mir-450b	ttgggaacattttgcatccat	74	44	62	52	40	45
ssc-miR-150	ssc-mir-150-1/ssc-mir-150-2	tctcccaacccttgtaccagtg	695	243	460	599	435	567
ssc-miR-345-5p	ssc-mir-345-1/ssc-mir-345-2	gctgactcctagtccagtgc	54	31	54	38	36	41
ssc-miR-325	ssc-mir-325	cctagtaggtgttcagtaagtgt	0	6	3	5	4	5
ssc-miR-324	ssc-mir-324	cgcatcccctagggcattggtgt	113	67	91	137	68	114
ssc-miR-126-3p	ssc-mir-126	tcgtaccgtgagtaataatgcg	277074	502956	409683	425146	683476	584105
ssc-miR-9812-3p	ssc-mir-9812	cgctctgtaagtcgtcgggc	1	2	2	1	5	3
ssc-miR-7139-3p	ssc-mir-7139	tagggcacaggatgggatgagg	2	3	4	4	1	3
ssc-miR-139-3p	ssc-mir-139	tggagacgcggccctgttggagt	155	54	114	149	111	137
ssc-miR-218	ssc-mir-218-2	ttgtgcttgatctaaccatgt	3596	3675	3762	2818	4318	3836
ssc-miR-1224	ssc-mir-1224	cacctcctctctcctcaggt	16	2	12	21	10	20
ssc-miR-1296-5p	ssc-mir-1296	ttagggccctggctccatctcc	116	55	99	153	97	126
ssc-miR-493-3p	ssc-mir-493	tgaaggtctactgtgtgccagg	54	142	87	95	141	113
ssc-miR-27b-3p	ssc-mir-27b	ttcacagtggctaagttctgc	164784	44825	107585	114776	96615	109999
ssc-miR-195	ssc-mir-195	tagcagcacagaaatattggc	21298	6220	14112	9724	5883	8123
ssc-miR-4337	ssc-mir-4337	agggtatataagccttcactgg	6	0	2	4	3	5
ssc-miR-92b-5p	ssc-mir-92b	agggacgggacgcggtgcagtgtt	136	48	94	141	82	105
ssc-miR-331-5p	ssc-mir-331	tctaggtatggtcccagggat	768	563	657	470	687	633
ssc-miR-9796-3p	ssc-mir-9796	cagggaactttgtcgtcggt	30	35	38	31	36	34
ssc-miR-9837-5p	ssc-mir-9837	tcactatttaggtcgttgggt	0	0	0	2	0	1
ssc-miR-342	ssc-mir-342	tctcacacagaaatcgcacccgtca	597	132	345	553	278	433
ssc-miR-19b	ssc-mir-19b-2/ssc-mir-19b-1	tgtgcaaatccatgcaaaactga	5489	2002	3787	2322	1791	2133
ssc-miR-181b	ssc-mir-181b-2/ssc-mir-181b-1	aacattcattgctgtcggtgggtt	14499	1689	8189	4270	3206	3798
ssc-let-7i-5p	ssc-let-7i	tgaggtagtagtttgtgct	235928	184411	218651	192759	247140	230535
ssc-miR-874	ssc-mir-874	ctgccctggcccgagggaccgac	998	303	675	650	541	632
ssc-miR-708-3p	ssc-mir-708	caactagactgtgagcttctaga	1761	578	1155	1703	790	1303
ssc-miR-328	ssc-mir-328	ctggccctctctgcccttccgt	2479	839	1727	2297	1675	2044
ssc-miR-450c-5p	ssc-mir-450c	ttttgcgatgtgttcctaatac	8729	14764	12311	13738	23423	19510
ssc-miR-499-3p	ssc-mir-499	aacatcacagcaagtctgtgct	3	17	11	6	12	10
ssc-miR-9844-3p	ssc-mir-9844	tctttgactgttggatgtta	0	6	3	9	7	10
ssc-miR-28-5p	ssc-mir-28	aaggagctcacagtctattgag	4119	2797	3622	2060	2548	2381
ssc-miR-202-5p	ssc-mir-202	ttcctatgcatatacttcttt	78942	68359	76700	117590	99328	113427
ssc-miR-10388	ssc-mir-10388	cacaactctgggaagtaccattt	245	63	133	109	68	97
ssc-miR-216	ssc-mir-216-1/ssc-mir-216-2	taatctcagctggcaactgtgag	2	6	5	4	3	5
ssc-miR-9821-5p	ssc-mir-9821	gcctggatacggccggacacc	0	2	2	1	1	1
ssc-miR-30d	ssc-mir-30d	tgtaaacatccccgactggaagct	54628	56585	58233	54466	67692	64181
ssc-miR-4331-5p	ssc-mir-4331-1/ssc-mir-4331-2	tggcgtagatcacagacacagc	263	610	422	660	672	704
ssc-miR-33b-3p	ssc-mir-33b	cagtgcctcggcagtgcagccc	10	7	10	8	8	9
ssc-miR-30e-3p	ssc-mir-30e	ctttcagtcggatgtttacagc	7481	3259	5569	3698	4050	4030
ssc-miR-9848-3p	ssc-mir-9848	tgctcgagacgtcggatgtgc	0	0	0	1	2	1
ssc-miR-365-5p	ssc-mir-365-2	gagggactttcaggggcagctgt	21	33	32	27	26	19
ssc-miR-194b-5p	ssc-mir-194b	tgtaacagcgactccatgtgga	19	9	14	15	10	10
ssc-miR-323	ssc-mir-323	gcacattacacggtcgacctct	101	55	90	89	109	116
ssc-miR-151-3p	ssc-mir-151	ctagactgaagctccttgagga	37067	42523	41582	33681	49819	43745
ssc-miR-340	ssc-mir-340-1/ssc-mir-340-2	ttataaagcaatgagactgatt	3398	3001	3432	3299	3713	3667
ssc-miR-542-3p	ssc-mir-542	tgtgacagattgataactgaaa	2040	1520	1864	2343	2157	2356
ssc-miR-381-5p	ssc-mir-381	agcgaggttgccctttgtatatt	1	0	1	1	0	1
ssc-miR-320	ssc-mir-320	aaaagctgggttgagagggcgaa	16284	3961	10434	8272	6973	7961
ssc-miR-9785-5p	ssc-mir-9785	accctcatcctggtgtccggcacc	5	2	3	13	3	9
ssc-miR-181d-3p	ssc-mir-181d	cccaccgagggatgaatgtcac	6	11	7	12	6	6
ssc-miR-23a	ssc-mir-23a	atcacattgccagggatttcc	14131	2335	8306	9446	5117	7655
ssc-miR-26a	ssc-mir-26a	ttcaagtaatccaggataggct	2041494	442958	1274858	629255	631370	659442
ssc-miR-130b-3p	ssc-mir-130b	cagtgcaatgatgaaagggcat	144	105	122	138	135	144
ssc-miR-425-3p	ssc-mir-425	atcgggaatgtcgtgtccgccc	1038	374	768	843	570	750
ssc-miR-9798-3p	ssc-mir-9798	cagtggatggatcggaaggga	0	4	2	1	0	0
ssc-miR-504	ssc-mir-504	agaccctggtctgcactctatct	7866	2561	5384	4196	2987	3898
ssc-miR-7143-3p	ssc-mir-7143	tctgcacttgaagctgagactga	2	13	10	8	13	12
ssc-miR-30a-3p	ssc-mir-30a	ctttcagtcggatgtttgcagc	1278	465	862	832	677	806
ssc-miR-140-5p	ssc-mir-140	agtggttttaccctatggtag	22030	14172	18690	11457	12777	12667
ssc-miR-1388	ssc-mir-1388	aggactgtcaaacctgagaatg	3	5	3	9	11	9
ssc-miR-490-5p	ssc-mir-490-1	ccatggatccccaggtgggt	4	4	5	4	3	3
ssc-miR-9849-5p	ssc-mir-9849	tgctgatcagtgcggatgtct	3	4	3	1	5	4
ssc-miR-21-3p	ssc-mir-21	caacagcagtcgatgggctgt	309	763	558	635	868	801
ssc-let-7f-3p	ssc-let-7f-2	ctatacaatctattgccttcc	536	327	443	513	533	555
ssc-miR-582-5p	ssc-mir-582	tacagttgttcaaccagttact	81	21	59	43	14	29
ssc-miR-199b-5p	ssc-mir-199b	cccagtgtttagactatctgtt	40870	11241	26675	15017	11394	13937
ssc-miR-214-3p	ssc-mir-214	acagcaggcacagacaggcag	13778	3897	9205	8527	3693	6251
ssc-miR-29a-3p	ssc-mir-29a	ctagcaccatctgaaatcggtta	109625	25937	69350	39870	30404	36696
ssc-miR-494	ssc-mir-494	aggttgtcgtgttgtcttctct	1	23	18	4	21	14
ssc-miR-15b	ssc-mir-15b	tagcagcacatcatggtttaca	899	549	752	552	501	566
ssc-miR-885-3p	ssc-mir-885	aggcagcggggtgtagtggat	5	1	4	6	3	5
ssc-miR-30c-1-3p	ssc-mir-30c-1	ctgggagagggttgtttact	174	87	137	102	109	112
ssc-miR-331-3p	ssc-mir-331	gcccctgggcctatcctagaa	858	802	837	1347	1129	1291
ssc-miR-370	ssc-mir-370	gcctgctggggtggaacctggt	656	1414	1101	787	2023	1489
ssc-miR-9811-5p	ssc-mir-9811	cgcgctggatcgtggaggagc	0	1	1	2	6	7
ssc-miR-26b-3p	ssc-mir-26b	cctgttctccattacttggct	156	30	88	87	40	66
ssc-miR-7136-5p	ssc-mir-7136	tctggtccagacactgtggagc	6	20	16	6	14	12
ssc-miR-671-5p	ssc-mir-671	aggaagccctggaggggctggagg	220	165	182	242	179	233
ssc-miR-9808-3p	ssc-mir-9808	ccttgcagggtgtcggatact	1	5	4	4	1	2
ssc-miR-196a	ssc-mir-196a-2/ssc-mir-196a-1	taggtagtttcatgttgttggg	1218	2	606	19	1181	661
ssc-miR-383	ssc-mir-383	ccacagcactgcctggtcaga	0	13	7	10	7	10
ssc-miR-105-2	ssc-mir-105-2	tcaaatgctcagactccttg	1	1	1	5	2	3
ssc-miR-101	ssc-mir-101-1/ssc-mir-101-2	tacagtactgtgataactgaa	79733	25484	54069	40398	25528	34246
ssc-miR-3613	ssc-mir-3613	tgttgtacttttttttttgt	1154	930	1053	1017	1007	1032
ssc-miR-9795-3p	ssc-mir-9795	cagatttagggaggacgtgc	3	0	0	3	0	0
ssc-miR-335	ssc-mir-335	tcaagagcaataacgaaaaatg	361	279	354	214	189	204
ssc-miR-450c-3p	ssc-mir-450c	attgggaacattttgcattcgt	126	52	90	146	151	149
ssc-miR-145-5p	ssc-mir-145	gtccagttttcccaggaatccctt	63596	10701	38113	23019	9524	17029
ssc-miR-7-5p	ssc-mir-7-2/ssc-mir-7-1	tggaagactagtgattttgttgtt	13401	22495	18791	14193	27517	21755
ssc-miR-615	ssc-mir-615	tccgagcctgggtctccctct	528	578	588	530	955	751
ssc-miR-141	ssc-mir-141	taacactgtctggtaaagatg	1774	629	1259	527	321	425
ssc-miR-9836-3p	ssc-mir-9836	tattgattgtatggatgact	1	5	0	1	10	6
ssc-miR-9838-5p	ssc-mir-9838	tcaggtgaatgtcggatatc	0	0	0	3	1	4
ssc-miR-9-2	ssc-mir-9-2	tctttggttatctagctgtatga	209	92	160	140	167	175
ssc-miR-9793-5p	ssc-mir-9793	caatggggaagtcggaggaaa	10	4	7	6	4	7
ssc-miR-2320-3p	ssc-mir-2320	cgatgatggtccctgtgtttg	126	77	96	128	122	129
ssc-miR-9800-3p	ssc-mir-9800	catttgattcagttggacact	0	8	4	2	5	5
ssc-miR-1271-3p	ssc-mir-1271	tgcctgctatgtgccaggca	52	80	61	52	67	60
ssc-let-7g	ssc-let-7g	tgaggtagtagtttgtacagtt	285116	61712	177871	149571	118503	139872
ssc-miR-17-5p	ssc-mir-17	caaagtgcttacagtgcaggtag	4395	2373	3499	2789	2488	2699
ssc-miR-218b	ssc-mir-218b	ttgtgcttgatctaaccatgtg	3520	3619	3726	2821	4260	3740
ssc-miR-493-5p	ssc-mir-493	ttgtacatggtaggctttcatt	49	37	54	75	60	71
ssc-miR-130b-5p	ssc-mir-130b	actctttccctgttgcactact	572	371	428	409	875	637
ssc-miR-105-1	ssc-mir-105-1	tcaaatgctcagactcctgt	3	16	11	9	6	11
ssc-miR-450b-5p	ssc-mir-450b	ttttgcaatatgttcctgaata	6600	3733	5411	8132	7388	7975
ssc-miR-193a-5p	ssc-mir-193a	tgggtctttgcgggcgagatga	1419	323	906	591	481	587
ssc-miR-454	ssc-mir-454	tagtgcaatattgcttatagggt	236	138	189	289	210	241
ssc-miR-9833-5p	ssc-mir-9833	taaagattgttggtatgttc	2	3	3	1	5	2
ssc-miR-9846-3p	ssc-mir-9846	tgcctggatcagaggaggaaa	2	2	4	8	3	8
ssc-miR-200b	ssc-mir-200b	taatactgcctggtaatgatgac	3717	1272	2588	1069	567	876
ssc-miR-339-5p	ssc-mir-339-1	tccctgtcctccaggagctcac	6736	1847	4374	4060	2586	3586
ssc-miR-204	ssc-mir-204	ttccctttgtcatcctatgcct	2996	974	2036	2158	2105	2260
ssc-miR-375	ssc-mir-375	tttgttcgttcggctcgcgtga	17	12	16	6	8	9
ssc-miR-26b-5p	ssc-mir-26b	ttcaagtaattcaggataggtt	171910	29389	103463	50283	41191	47761
ssc-miR-490	ssc-mir-490-2	caacctggaggactccatgctg	33	43	44	55	82	74
ssc-miR-199b-3p	ssc-mir-199b	tacagtagtctgcacattggtt	237760	41448	142691	121572	51558	89528
ssc-miR-24-3p	ssc-mir-24-1/ssc-mir-24-2	tggctcagttcagcaggaacag	52430	49752	53438	41434	61109	53808
ssc-miR-9847-3p	ssc-mir-9847-1/ssc-mir-9847-2	tgctcagggggtcagtggggc	3	9	7	10	4	5
ssc-miR-130a	ssc-mir-130a	cagtgcaatgttaaaagggcat	1319	611	1000	731	452	598
ssc-miR-128	ssc-mir-128-1/ssc-mir-128-2	tcacagtgaaccggtctcttt	13575	19904	17482	10405	24610	18333
ssc-miR-9824-5p	ssc-mir-9824	ggcggaggcgatcggggtggc	3	1	2	7	1	4
ssc-miR-27b-5p	ssc-mir-27b	agagcttagctgattggtgaaca	115	98	105	127	156	140
ssc-miR-7138-3p	ssc-mir-7138	gaggactggccttgcagggtgc	5	4	5	4	4	4
ssc-miR-9794-3p	ssc-mir-9794	cacttgttcagggaagagtcggt	4	0	4	2	3	2
ssc-miR-32	ssc-mir-32	tattgcacattactaagttgc	2601	3466	3235	3352	4235	4022
ssc-miR-9788-3p	ssc-mir-9788-1/ssc-mir-9788-2	agaggagaggctaccaccacca	5	4	5	4	4	4
ssc-miR-218-5p	ssc-mir-218-1	ttgtgcttgatctaaccatgt	3604	3718	3744	2799	4375	3698
ssc-miR-215	ssc-mir-215	atgacctatgaattgacagac	15	25	25	16	29	27
ssc-miR-2411	ssc-mir-2411	tggagtgactgtcagatgcagc	39	90	68	73	169	130
ssc-miR-2320-5p	ssc-mir-2320	tggcacagggtccagctgtcgg	844	339	577	731	622	670
ssc-miR-9803-5p	ssc-mir-9803	ccaaggtcatgatcgatcggc	2	0	2	2	6	3
ssc-miR-432-5p	ssc-mir-432	tcttggagtaggtcattgggt	50	29	39	57	48	51
ssc-miR-429	ssc-mir-429	taatactgtctggtaatgccgt	119	54	100	44	23	38
ssc-miR-9834-5p	ssc-mir-9834	tacagttagatcgggatggt	0	3	2	1	1	1
ssc-miR-671-3p	ssc-mir-671	tccggttctcagggctccacc	184	256	239	216	390	329
ssc-miR-361-5p	ssc-mir-361	ttatcagaatctccaggggtac	2580	658	1669	1232	946	1162
ssc-miR-1285	ssc-mir-1285	ctgggcaacatagcgagaccccgt	7948	4465	6414	6179	3525	5138
ssc-miR-744	ssc-mir-744	tgcggggctagggctaacagca	2360	2890	2795	2544	3817	3322
ssc-miR-9856-3p	ssc-mir-9856	tgttccgagattgggctggc	0	5	1	3	1	2
ssc-miR-9861-5p	ssc-mir-9861	tttaatcaaggtcggatgaag	0	1	1	4	0	2
ssc-miR-28-3p	ssc-mir-28	cactagattgtgagctcctgga	10809	2749	6881	5748	4731	5479
ssc-miR-137	ssc-mir-137	ttattgcttaagaatacgcgtag	15	20	18	9	10	11
ssc-miR-1343	ssc-mir-1343	ctcctggggcccgcactctcgc	486	214	344	659	480	560
ssc-miR-218-3p	ssc-mir-218-1	atggttctgtcaagcaccatg	6	8	9	0	2	1
ssc-let-7f-5p	ssc-let-7f-1/ssc-let-7f-2	tgaggtagtagattgtatagtt	251224	89730	175291	175563	154393	172286
ssc-miR-10382	ssc-mir-10382	tctgaccctggcccctgaccct	11	3	7	11	6	9
ssc-miR-9855-5p	ssc-mir-9855-1/ssc-mir-9855-2	tgtgtgttctgtcggatgagc	2	8	6	4	2	3
ssc-miR-369	ssc-mir-369	aataatacatggttgatcttt	188	49	107	134	88	113
ssc-miR-133a-5p	ssc-mir-133a-1/ssc-mir-133a-2	agctggtaaaatggaaccaaat	22	20	23	22	8	14
ssc-miR-22-3p	ssc-mir-22	aagctgccagttgaagaactgt	17116	25310	22402	21559	34189	29208
ssc-miR-452	ssc-mir-452	aactgtttgcagaggaaactga	141	210	187	168	113	138
ssc-miR-4334-3p	ssc-mir-4334	tccctgtcctccaggagctc	1028	482	819	705	492	596
ssc-miR-152	ssc-mir-152	tcagtgcatgacagaacttgg	41403	19201	31212	30292	23424	28076
ssc-miR-545-5p	ssc-mir-545	tcagtaaatgtttattggatg	14	11	15	19	19	20
ssc-miR-1277	ssc-mir-1277	tacgtagatatatatgtatttt	99	95	92	62	95	66
ssc-miR-92a	ssc-mir-92a-2/ssc-mir-92a-1	tattgcacttgtcccggcctgt	48312	10428	30089	24007	19834	22818
ssc-miR-7140-5p	ssc-mir-7140	caactcaagggggcatcattca	3	3	3	3	0	2
ssc-miR-29c	ssc-mir-29c	tagcaccatttgaaatcggtta	1762	389	1141	819	392	595
ssc-miR-9862-3p	ssc-mir-9862	tatttaataggttgttggga	1	0	0	2	1	2
ssc-miR-7135-5p	ssc-mir-7135	tctctgagacactgactgtgg	13	10	11	6	18	14
ssc-miR-31	ssc-mir-31	aggcaagatgctggcatagctg	5356	3373	4523	5618	4130	5009
ssc-miR-500-3p	ssc-mir-500	atgcacctgggcaaggattct	582	215	428	816	495	716
ssc-miR-148b-3p	ssc-mir-148b	tcagtgcatcacagaactttgt	11871	8468	10492	11901	14827	13983
ssc-miR-199a-3p	ssc-mir-199a-2/ssc-mir-199a-1	acagtagtctgcacattggtta	476357	83208	286886	243622	102991	179269
ssc-miR-7-3p	ssc-mir-7-2	caacaaatcacagtctgccata	417	118	283	246	151	197
ssc-miR-574-3p	ssc-mir-574	cacgctcatgcacacacccaca	6562	922	3801	3779	1736	2821
ssc-miR-376a-3p	ssc-mir-376a	atcatagaggaaaatccacgt	47	23	36	39	15	30
ssc-miR-532-5p	ssc-mir-532	catgccttgagtgtaggaccgt	9427	8167	9191	9298	11148	10501
ssc-miR-423-3p	ssc-mir-423	agctcggtctgaggcccctcagt	22158	15140	19288	20985	26544	25013
ssc-miR-146b	ssc-mir-146b	tgagaactgaattccataggc	37	130	100	159	149	167
ssc-miR-221-3p	ssc-mir-221	agctacattgtctgctgggttt	5408	2256	3945	3667	3788	3965
ssc-miR-545-3p	ssc-mir-545	atcaacaaacatttattgtgtg	81	48	57	42	61	61
ssc-miR-758	ssc-mir-758	tttgtgacctggtccactaac	153	241	204	177	296	254
ssc-miR-199a-5p	ssc-mir-199a-2/ssc-mir-199a-1	cccagtgttcagactacctgttc	237125	68736	157079	87304	67279	80590
ssc-miR-4332	ssc-mir-4332	cacggccgccgccgggcgcc	3133	1457	2360	2295	1383	1873
ssc-miR-885-5p	ssc-mir-885	tccattacactaccctgcctct	1	4	3	8	8	11
ssc-miR-99b	ssc-mir-99b	cacccgtagaaccgaccttgcg	12455	5498	9260	8276	9613	9371
ssc-miR-10384	ssc-mir-10384-1/ssc-mir-10384-2	ccctgcgtggcttctctgtgca	1571	532	1059	1160	1537	1361
ssc-miR-2366	ssc-mir-2366-1/ssc-mir-2366-2	tgggtcacagaagagggtctgg	133	96	115	247	258	245
ssc-miR-34a	ssc-mir-34a	tggcagtgtcttagctggttgt	808	613	752	777	875	859
ssc-miR-143-5p	ssc-mir-143	ggtgcagtgctgcatctctgg	5284	1917	3674	2112	1256	1770
ssc-miR-7139-5p	ssc-mir-7139	ccattccttcgtctgtgcactag	22	42	41	24	52	35
ssc-miR-30c-5p	ssc-mir-30c-2/ssc-mir-30c-1	tgtaaacatcctacactctcagc	39233	8923	24730	18641	15865	18021
ssc-miR-9857-5p	ssc-mir-9857	tgttgggactgtgtttggcatc	7	6	8	4	9	7
ssc-miR-505	ssc-mir-505	tcaacacttgctggtttcctct	1377	329	894	705	737	780
ssc-miR-136-5p	ssc-mir-136	actccatttgttttgatgatgga	98	109	121	91	96	105
ssc-miR-421-5p	ssc-mir-421	cctcattaaatgtttgttgaatga	1	7	6	8	3	6
ssc-miR-151-5p	ssc-mir-151	tcgaggagctcacagtctagt	3127	1083	2149	2023	1255	1680
ssc-miR-708-5p	ssc-mir-708	aaggagcttacaatctagctggg	5552	925	3332	7989	1947	5099
ssc-miR-15a	ssc-mir-15a	tagcagcacataatggtttgt	282	277	293	298	240	275
ssc-miR-196b-5p	ssc-mir-196b-1/ssc-mir-196b-2	taggtagtttcctgttgttggg	730	8	390	19	66	41
ssc-miR-374a-5p	ssc-mir-374a	ttataatacaacctgataagtg	24963	10903	18316	11708	12683	12912
ssc-miR-500-5p	ssc-mir-500	taatccttgctacctgggtgaga	428	294	393	1007	453	765
ssc-miR-423-5p	ssc-mir-423	tgaggggcagagagcgagacttt	9743	3367	6682	10025	7477	9183
ssc-miR-1306-3p	ssc-mir-1306	acgttggctctggtggtgatg	364	443	415	318	509	424
ssc-miR-153	ssc-mir-153	ttgcatagtcacaaaagtga	14	13	16	8	16	14
ssc-miR-10387	ssc-mir-10387	ctgatagagctcctggaaggcct	1	5	1	5	5	6
ssc-miR-9845-5p	ssc-mir-9845-1/ssc-mir-9845-2/ssc-mir-9845-3/ssc-mir-9845-4/ssc-mir-9845-5/ssc-mir-9845-6	tgaacccagatcggcccggg	0	1	0	4	7	3
ssc-miR-7134-3p	ssc-mir-7134	atgcggaacctgcggatacgg	4043	1493	2715	2588	2613	2665
ssc-miR-484	ssc-mir-484	cccagggggcgacccaggct	1	0	0	0	0	0
ssc-miR-185	ssc-mir-185	tggagagaaaggcagttcctga	3551	2033	2897	4926	3978	4724
ssc-miR-1	ssc-mir-1	tggaatgtaaagaagtatgta	17489	8575	13419	8426	4510	6711
ssc-miR-769-3p	ssc-mir-769	ctgggatctctggggtcttggtt	366	135	240	314	232	295
ssc-miR-424-5p	ssc-mir-424	cagcagcaattcatgttttgaa	2126	792	1472	1500	1031	1258
ssc-miR-330	ssc-mir-330	tctctgggcctgtgtcttaggct	606	618	651	517	677	646
ssc-miR-122-3p	ssc-mir-122	aacgccattatcacactaaat	4	2	4	3	4	6
ssc-miR-376b	ssc-mir-376b	gtggctattccttctatgttta	1	2	1	1	4	4
ssc-miR-10390	ssc-mir-10390	atactactgacagaccgcaacct	28	336	207	319	240	263
ssc-miR-9835-3p	ssc-mir-9835	tagagggatctgaggaggaca	4	6	6	7	5	3
ssc-miR-802	ssc-mir-802	cagtaacaaagattcatccttgt	4	1	2	0	2	2
ssc-miR-1296-3p	ssc-mir-1296	gagtggggttttgaccctaacc	1	1	2	3	1	2
ssc-miR-20a-5p	ssc-mir-20a	taaagtgcttatagtgcaggta	6408	2560	4631	4182	2961	3684
ssc-miR-9806-5p	ssc-mir-9806-1/ssc-mir-9806-2/ssc-mir-9806-3/ssc-mir-9806-4	cctcgctgagtagtctggacc	6	4	5	7	1	4
ssc-miR-9854-5p	ssc-mir-9854	tgtgtgtgatcgttaatgtgc	1	17	11	6	6	5
ssc-miR-6516	ssc-mir-6516	atcatgtatgatactgcaaaca	34	37	34	46	30	47
ssc-miR-1839-5p	ssc-mir-1839	aaggtagatagaacaggtcttg	39	27	34	57	52	60
ssc-miR-194a-3p	ssc-mir-194a	ccagtggggctgctgttatct	2	30	19	70	39	55
ssc-miR-194b-3p	ssc-mir-194b	ccagtggagatgctgttacctt	0	2	2	2	2	3
ssc-miR-582-3p	ssc-mir-582	taaccggttgaacaactgaacc	26	20	24	19	12	19
ssc-miR-455-3p	ssc-mir-455	gcagtccatgggcatatacac	4508	1584	3126	2938	2261	2674
ssc-miR-7137-3p	ssc-mir-7137	agctggtctgggagttcccggg	61	81	85	78	122	108
ssc-miR-4339	ssc-mir-4339	gctctgagctgcccctcctcgtcc	7	12	10	10	11	8
ssc-miR-155-5p	ssc-mir-155	ttaatgctaattgtgatagggg	5690	2558	4200	4652	4219	4579
ssc-let-7d-3p	ssc-let-7d	ctatacgacctgctgcctttct	1348	536	933	1475	1058	1299
ssc-miR-193a-3p	ssc-mir-193a	aactggcctacaaagtcccagt	203	78	154	157	46	111
ssc-miR-7141-3p	ssc-mir-7141	tcttaacgtccaaaccgttcc	1	2	3	2	2	1
ssc-miR-129b	ssc-mir-129b	ctttttgcggtctgggcttgc	705	718	757	2177	3187	2876
ssc-miR-205	ssc-mir-205	tccttcattccaccggagtctg	207	270	258	41	171	123
ssc-miR-9807-5p	ssc-mir-9807	cctgttgtctgtcggatgtt	0	3	2	4	9	6
ssc-miR-2483	ssc-mir-2483	aaacatctggttggttgagaga	83	67	78	96	117	114
ssc-miR-34c	ssc-mir-34c-1/ssc-mir-34c-2	aggcagtgtagttagctgattgc	188	279	266	91	82	105
ssc-miR-7136-3p	ssc-mir-7136	tctcagtgtttgaaccagaagc	2	4	4	1	3	2
ssc-miR-18b	ssc-mir-18b	taaggtgcatctagtgcagttag	10	13	14	9	12	9
ssc-miR-125b	ssc-mir-125b-2/ssc-mir-125b-1	tccctgagaccctaacttgtga	447283	58527	258465	98452	96805	102152
ssc-miR-135	ssc-mir-135-1/ssc-mir-135-2	tatggctttttattcctatgtga	2977	1228	2166	969	603	803
ssc-miR-190a	ssc-mir-190a	tgatatgtttgatatattagg	344	69	218	129	102	111
ssc-miR-148a-3p	ssc-mir-148a	tcagtgcactacagaactttgt	590673	406856	517607	268537	365053	332677
ssc-miR-411	ssc-mir-411	atgtaacacggtccactaac	165	217	200	143	315	265
ssc-miR-96-5p	ssc-mir-96	tttggcactagcacatttttgct	484	583	539	842	1586	1311
ssc-miR-499-5p	ssc-mir-499	ttaagacttgcagtgatgttt	2040	2223	2255	1848	2938	2470
ssc-miR-212	ssc-mir-212	accttggctctagactgcttact	949	1231	999	563	1438	879
ssc-miR-106a	ssc-mir-106a	aaaagtgcttacagtgcaggtagc	154	145	144	156	140	145
ssc-miR-9809-3p	ssc-mir-9809	cgacttttcaggattgttgt	3	0	1	2	0	0
ssc-miR-18a	ssc-mir-18a	taaggtgcatctagtgcagata	163	278	232	259	240	257
ssc-let-7c	ssc-let-7c	tgaggtagtaggttgtatggtt	505986	58143	288502	143359	116808	135717
ssc-miR-142-5p	ssc-mir-142	cataaagtagaaagcactact	1621	8376	5216	2654	3372	3064
ssc-miR-425-5p	ssc-mir-425	aatgacacgatcactcccgttga	2608	4582	3731	5118	5664	5665
ssc-miR-9858-5p	ssc-mir-9858	ttcctgagtcggactgggct	9	82	50	85	72	92
ssc-miR-9816-3p	ssc-mir-9816	ctggaaggatttgggtaggga	1	5	5	4	4	4
ssc-miR-136-3p	ssc-mir-136	catcatcgtctcaaatgagtct	208	250	240	249	294	291
ssc-miR-148b-5p	ssc-mir-148b	gaagttctgttatacactcaggc	299	338	342	255	472	385
ssc-miR-9852-3p	ssc-mir-9852	tgggatcgggatcgtgggac	1	1	2	2	2	3
ssc-miR-9805-3p	ssc-mir-9805	cccagggtctgtcggatgtct	3	3	3	4	3	5
ssc-miR-17-3p	ssc-mir-17	actgcagtgaaggcacttgtag	113	84	106	59	77	62
ssc-miR-9842-5p	ssc-mir-9842	tctcagagatcagaggaagcca	4	7	6	6	11	8
ssc-miR-16	ssc-mir-16-2/ssc-mir-16-1	tagcagcacgtaaatattggcg	7931	5489	6924	7711	4401	6369
ssc-miR-9787-3p	ssc-mir-9787	agagaaagagatcgttgggt	3	11	6	3	3	1
ssc-miR-497	ssc-mir-497	cagcagcacactgtggtttgt	7961	3724	5983	3101	2780	3046
ssc-miR-186-5p	ssc-mir-186	caaagaattctccttttgggctt	25787	10840	19046	14399	12519	13983
ssc-miR-187	ssc-mir-187	tcgtgtcttgtgttgcagccgg	110	101	122	58	77	59
ssc-miR-376c	ssc-mir-376c	gtggatattccttctatgttta	10	9	9	9	8	12
ssc-miR-9823-5p	ssc-mir-9823	gctaccagaacgtcgggcatc	2	3	3	3	4	3
ssc-miR-451	ssc-mir-451	aaaccgttaccattactgagtt	18719	345260	194125	57766	51166	56695
ssc-miR-664-3p	ssc-mir-664	tattcatttatctcccagcctaca	301	48	169	244	93	176
ssc-miR-664-5p	ssc-mir-664	caggctaggagaagtgattggat	130	20	80	60	41	49
ssc-miR-9802-3p	ssc-mir-9802	ccaagggtggggttgtcggc	1	1	0	2	2	1
ssc-miR-1839-3p	ssc-mir-1839	agacctacttttctaccaaca	5	14	10	13	8	11
ssc-miR-4334-5p	ssc-mir-4334	ccctggagtgacgggggtg	0	1	0	2	2	2
ssc-miR-132	ssc-mir-132	taacagtctacagccatggtcg	7032	11185	9594	7262	11071	9715
ssc-miR-133a-3p	ssc-mir-133a-1/ssc-mir-133a-2	ttggtccccttcaaccagctg	1150	153	644	418	77	252
ssc-miR-27a	ssc-mir-27a	ttcacagtggctaagttccgc	50713	31737	42793	29685	39432	36417
ssc-miR-9830-5p	ssc-mir-9830	gtctggaaaggtcggatgagt	0	0	0	1	2	2
ssc-miR-7144-5p	ssc-mir-7144	actttcccgggatttggagcgc	27	16	16	20	19	20
ssc-miR-326	ssc-mir-326	cctctgggcccttcctccag	121	77	107	187	79	129
ssc-miR-9851-3p	ssc-mir-9851	tggcaccagcactggcggtggc	18	16	16	15	12	10
ssc-miR-219b-3p	ssc-mir-219b	agaattgtggctggacatct	7	27	17	11	19	15
ssc-miR-122-5p	ssc-mir-122	tggagtgtgacaatggtgtttgt	37	22	26	33	115	84
ssc-miR-532-3p	ssc-mir-532	cctcccacacccaaggcttgca	297	52	189	302	135	234
ssc-let-7i-3p	ssc-let-7i	ctgcgcaagctactgccttgct	241	130	211	157	146	167
ssc-miR-4331-3p	ssc-mir-4331-1	tgtggctgtggtgtaggccagc	277	914	625	978	822	969
ssc-miR-9799-3p	ssc-mir-9799	cattgctttgatcgtctggc	2	6	5	3	2	4
ssc-miR-9-1	ssc-mir-9-1	tctttggttatctagctgtatga	199	90	157	128	146	142
ssc-let-7d-5p	ssc-let-7d	agaggtagtaggttgcatagtt	16055	3903	10304	8177	10147	9698
ssc-miR-9815-3p	ssc-mir-9815	cgtgtaagtcgtcgggtatt	0	0	0	0	0	0
ssc-miR-126-5p	ssc-mir-126	cattattacttttggtacgcg	4031	4675	4561	5569	6777	6446
ssc-miR-223	ssc-mir-223	tgtcagtttgtcaaatacccc	299	279	289	267	229	265
ssc-miR-339-3p	ssc-mir-339-1	agctcctcgaggccagagccc	69	37	49	55	39	45
ssc-miR-9784-5p	ssc-mir-9784-1/ssc-mir-9784-2	aacgggttgtctcagttgtcagc	0	0	0	0	0	0
ssc-miR-4338	ssc-mir-4338	atgttcagtctcagtgggaacc	1	3	3	1	5	3
ssc-miR-202-3p	ssc-mir-202	agaggtgtaggcatgggaa	1644	1176	1437	1777	1555	1748
ssc-miR-9827-5p	ssc-mir-9827	ggtgagaactcagattgttggc	1	8	6	2	6	3
ssc-miR-7141-5p	ssc-mir-7141	gacggtttggacgttaagaac	6	5	7	5	2	4
ssc-miR-20a-3p	ssc-mir-20a	actgcattatgagcacttaaagt	77	19	44	36	23	40
ssc-miR-20b	ssc-mir-20b-1/ssc-mir-20b-2	caaagtgctcacagtgcaggtag	183	168	213	163	127	165
ssc-miR-378	ssc-mir-378-1/ssc-mir-378-2	actggacttggagtcagaaggc	6099	5100	5812	7667	7906	8092
ssc-miR-100	ssc-mir-100	aacccgtagatccgaacttgtg	579	171	361	155	183	159
ssc-miR-9859-3p	ssc-mir-9859	ttgaaaaggatcggttggaagact	2	2	2	5	5	8
ssc-miR-140-3p	ssc-mir-140	taccacagggtagaaccacggac	55231	17161	37204	27330	17869	23355
ssc-miR-214-5p	ssc-mir-214	tgcctgtctacacttgctgtgc	10124	4751	7723	4511	3751	4326
ssc-miR-374b-3p	ssc-mir-374b	cttatcaggttgtattatcatt	351	193	281	271	259	287
ssc-miR-206	ssc-mir-206	tggaatgtaaggaagtgtgtga	194	17	98	57	29	41
ssc-miR-299	ssc-mir-299	atggtttaccgtcccacatac	91	62	80	105	70	93
ssc-miR-660	ssc-mir-660	tacccattgcatatcggagttg	23	4	8	16	10	9
ssc-miR-149	ssc-mir-149	tctggctccgtgtcttcactccc	9485	3575	6700	3458	3882	3834
ssc-miR-23b	ssc-mir-23b	atcacattgccagggattacca	18626	5650	12514	16144	12067	14731
ssc-miR-9840-3p	ssc-mir-9840	tctagaggagatcgtggggga	5	7	8	8	3	5
ssc-miR-144	ssc-mir-144	tacagtatagatgatgtac	1042	12476	7150	1743	2423	2174
ssc-miR-107	ssc-mir-107	agcagcattgtacagggctatca	2628	1174	2014	2388	1820	2186
ssc-miR-22-5p	ssc-mir-22	agttcttcagtggcaagcttta	1659	2814	2339	2012	3131	2667
ssc-miR-210	ssc-mir-210	ctgtgcgtgtgacagcggctga	4481	1540	3138	1406	1345	1426
ssc-miR-145-3p	ssc-mir-145	ggattcctggaaatactgttct	16797	5258	11308	5436	4215	5031
ssc-miR-769-5p	ssc-mir-769	tgagacctctgggttctgagc	1499	1075	1310	1192	1292	1323
ssc-miR-676-5p	ssc-mir-676-1	ctcttcaatctcaggactcgca	1	7	1	7	4	4
ssc-miR-7144-3p	ssc-mir-7144	gctccttgtcccgagaccgcga	0	1	0	1	1	0
ssc-miR-378b-3p	ssc-mir-378b	actggacttggagtcagaagt	714	650	694	779	885	879
ssc-miR-450a	ssc-mir-450a	ttttgcgatgtgttcctaatat	5636	9391	8058	7280	14628	11528
ssc-miR-10389	ssc-mir-10389	aagtgctggcacttggaagcct	0	5	2	0	4	2
ssc-miR-9853-5p	ssc-mir-9853-1/ssc-mir-9853-2	tgtctaggccgtcggggagt	1	3	1	4	3	5
ssc-miR-339	ssc-mir-339-2	tccctgtcctccaggagctca	2521	866	1749	1415	1061	1290
ssc-miR-374a-3p	ssc-mir-374a	cttatcaggttgtattgtaatt	5312	3931	4677	3764	4491	4257
ssc-miR-10386	ssc-mir-10386	gtcgtcctctccctccctcct	177	168	174	548	226	412
ssc-miR-9832-3p	ssc-mir-9832	gtttagagaggaggatggca	1	1	0	3	3	3
ssc-miR-7137-5p	ssc-mir-7137	cgggggaactcccagaccagc	147	143	158	164	285	227
ssc-miR-381-3p	ssc-mir-381	tatacaaggacaagctctctgt	22425	23371	23891	17467	23625	21664
ssc-miR-29a-5p	ssc-mir-29a	actgatttcttttggtgttcag	107	30	70	66	37	54
ssc-miR-628-5p	ssc-mir-628	atgctgacatatttactagagg	214	80	149	106	99	102
ssc-miR-503	ssc-mir-503	tagcagcgggaacagtactgcag	1000	837	931	2173	2438	2360
ssc-miR-542-5p	ssc-mir-542	tcggggatcatcatgtcacga	37	30	37	50	33	51
ssc-miR-10383	ssc-mir-10383	tggtgcctgacgtcttggcagt	266	695	514	645	941	790
ssc-miR-138	ssc-mir-138	agctggtgttgtgaatcaggc	33	20	29	16	9	15
ssc-miR-9818-3p	ssc-mir-9818	gaattcaaatgattgttggcc	0	3	3	3	1	3
ssc-miR-219a	ssc-mir-219a	agagttgagtctggacgtcccg	83	72	80	55	61	69
ssc-miR-155-3p	ssc-mir-155	tcctacatgttagcattaaca	3	8	4	3	5	6
ssc-miR-935	ssc-mir-935	ccagttaccgcttccgctaccgc	15	8	18	12	15	16
ssc-miR-371-5p	ssc-mir-371	actcaaactgtgggggcacttt	599	331	473	651	125	400
ssc-miR-362	ssc-mir-362	aatccttggaacctaggtgtgagtg	1088	667	941	1246	1266	1349
ssc-miR-19a	ssc-mir-19a	tgtgcaaatctatgcaaaactga	2475	1304	1976	1023	1215	1169
ssc-miR-10b	ssc-mir-10b	taccctgtagaaccgaatttgt	3439	1060	2323	1782	1540	1737
ssc-miR-432-3p	ssc-mir-432	tggatggctcctccatggct	2	6	7	5	4	4
ssc-miR-9813-5p	ssc-mir-9813	cggaaggtcggaggatgtgc	1	1	1	2	1	2
ssc-miR-9797-3p	ssc-mir-9797	cagtagggatgagaggacact	2	2	0	4	2	3
ssc-miR-9789-3p	ssc-mir-9789	attctaagtttagcttccttca	0	13	9	6	11	10
ssc-miR-9841-3p	ssc-mir-9841	tctagcatcgagcacccgcct	41	96	65	60	32	49
ssc-miR-191	ssc-mir-191	caacggaatcccaaaagcagctg	41074	13822	28291	25841	23123	25572
ssc-miR-1271-5p	ssc-mir-1271	cttggcacctagtaagcactc	6690	3129	5050	3285	4162	3921
ssc-miR-9828-3p	ssc-mir-9828-1/ssc-mir-9828-2/ssc-mir-9828-3	ggtttcaggccggtcgctcga	1	0	1	2	2	2
ssc-miR-129a-3p	ssc-mir-129a	aagcccttaccccaaaaagcat	152	25	79	489	176	364
ssc-miR-7134-5p	ssc-mir-7134	atgtccgcgggttccctatcc	1580	1187	1408	1918	1887	1988
ssc-miR-194a-5p	ssc-mir-194a	tgtaacagcaactccatgtgg	352	167	276	119	83	109
ssc-miR-30c-3p	ssc-mir-30c-2	ctgggagaaggctgtttactct	204	43	144	126	84	100
ssc-miR-139-5p	ssc-mir-139	tctacagtgcacgtgtctccag	4874	6016	5719	5946	7282	6973
ssc-miR-143-3p	ssc-mir-143	tgagatgaagcactgtagctc	705593	431613	589941	357281	326991	357892
ssc-miR-92b-3p	ssc-mir-92b	tattgcactcgtcccggcctcc	903	303	605	651	466	563
ssc-miR-30b-3p	ssc-mir-30b	ctgggaggtggatgtttactt	104	58	82	102	116	127
ssc-miR-127	ssc-mir-127	tcggatccgtctgagcttggct	4645	3438	4217	4060	5385	4986
ssc-miR-9790-3p	ssc-mir-9790	caaagaatgaggtcggacact	0	7	3	4	3	4
ssc-miR-365-3p	ssc-mir-365-2/ssc-mir-365-1	taatgcccctaaaaatccttat	682	187	454	1051	387	746
ssc-miR-1468	ssc-mir-1468	ctccgtttgcctgttttgctga	820	361	588	526	876	731
ssc-miR-9843-3p	ssc-mir-9843	tctgtgaactagaaacctctgg	249	381	331	322	345	346
ssc-miR-184	ssc-mir-184	tggacggagaactgataagggt	104	885	518	741	3662	2325
ssc-miR-6529	ssc-mir-6529	gagagatcagaggcgcagagt	18	4	12	23	19	22
ssc-miR-182	ssc-mir-182	tttggcaatggtagaactcacact	1790	1406	1534	3710	4124	4050
ssc-miR-7138-5p	ssc-mir-7138	tcccagcaagtgtccatccatct	41	9	28	13	10	11
ssc-miR-9860-5p	ssc-mir-9860	ttgcccgagagcttggaccgc	26	13	18	10	9	11
ssc-miR-196b-3p	ssc-mir-196b-1/ssc-mir-196b-2	cgacagcacgacactgccttca	2	2	3	2	4	4
ssc-miR-133b	ssc-mir-133b	tttggtccccttcaaccagctat	41	14	28	23	2	17
ssc-miR-489	ssc-mir-489	agtgacatcacatatacggcgg	10	6	5	1	0	1
ssc-miR-9810-3p	ssc-mir-9810	cgagcacgcggccactctccc	4	3	4	14	7	17
ssc-miR-551a	ssc-mir-551a	gcgacccactcttggtttcc	35	64	50	32	68	57
ssc-miR-9829-5p	ssc-mir-9829	gtccttggtgagtcggatgtc	0	1	0	1	1	1
ssc-miR-376a-5p	ssc-mir-376a	gtagattctccttctatgagtac	5	8	10	5	5	5
ssc-miR-374b-5p	ssc-mir-374b	atataatacaacctgctaagtg	4732	1136	2943	3281	3474	3535
ssc-miR-574-5p	ssc-mir-574	tgagtgtgtgtgtgtgagtgtgt	948	381	682	814	601	736
ssc-miR-9839-5p	ssc-mir-9839	tcatgattcgtctgggcatc	0	0	0	0	5	4
ssc-miR-24-2-5p	ssc-mir-24-2	gtgcctactgagctgatatcagt	392	365	405	285	393	342
ssc-miR-296-5p	ssc-mir-296	gagggccccccccaatcctgt	239	25	137	146	62	131
ssc-miR-296-3p	ssc-mir-296	agggttgggcggaggctttcc	1408	1102	1281	1214	1581	1442
ssc-miR-9791-3p	ssc-mir-9791-1/ssc-mir-9791-2	caaagtgagggagggacgttt	2	5	4	0	2	2
ssc-miR-455-5p	ssc-mir-455	tatgtgcctttggactacatcg	17760	10705	14703	9544	10660	10684
ssc-miR-24-1-5p	ssc-mir-24-1	gtgcctactgagctgaaacacagt	936	1393	1226	947	1463	1313
ssc-miR-192	ssc-mir-192	ctgacctatgaattgacagcc	601	450	538	249	279	283
ssc-miR-486	ssc-mir-486-1/ssc-mir-486-2	tcctgtactgagctgccccgag	355	672	534	460	397	460
ssc-miR-490-3p	ssc-mir-490-1	caacctggaggactccatgctg	32	48	37	41	76	66
ssc-miR-652	ssc-mir-652	acaaccctaggagagggtgccattca	59	12	29	60	25	50
ssc-miR-7857-3p	ssc-mir-7857	attgttctccaacctggctctt	88	128	111	975	910	944
ssc-miR-9825-5p	ssc-mir-9825	gggtggatctgaggatgtta	3	4	4	11	3	9
ssc-miR-487b	ssc-mir-487b	gtggttatccctgtcctgttcg	4	3	2	7	3	6
ssc-miR-9850-5p	ssc-mir-9850	tggaaatctagatcgggaggc	0	2	0	3	2	3
ssc-miR-9820-5p	ssc-mir-9820	gaggaggagggaagaaaggct	12	2	4	11	5	6
ssc-miR-95	ssc-mir-95	ttcaacgggtatttattgagca	2555	872	1689	2334	1466	1966
ssc-miR-10a-5p	ssc-mir-10a	taccctgtagatccgaatttgt	40	9	24	10	13	9
ssc-miR-125a	ssc-mir-125a	tccctgagaccctttaacctgtg	79652	8601	45485	25894	21847	24732
ssc-miR-363	ssc-mir-363-1/ssc-mir-363-2	aattgcacggtatccatctgtaa	816	2289	1610	921	1590	1333
ssc-miR-7140-3p	ssc-mir-7140	atgatgccccttagagttgagc	15	7	14	6	6	3
ssc-miR-9819-5p	ssc-mir-9819	gagctcgatcgtccggatgctc	1	7	5	4	4	5
ssc-miR-301	ssc-mir-301	cagtccaatagtattgtcaaagc	34	58	46	35	69	58
ssc-miR-9	ssc-mir-9-3	tctttggttatctagctgtatg	207	81	152	123	172	155
ssc-miR-217	ssc-mir-217-1/ssc-mir-217-2	tactgcatcaggaactgattggat	4	9	8	7	2	1
ssc-miR-9817-5p	ssc-mir-9817	cttttccaaaatgtcgtcggaa	0	2	1	1	1	1
ssc-miR-224	ssc-mir-224	caagtcactagtggttccgttta	99	173	144	109	90	101
ssc-miR-7142-5p	ssc-mir-7142	actctccgaggggccttcaaggg	5	0	4	1	3	3
ssc-miR-221-5p	ssc-mir-221	acctggcatacaatgtagatttctgt	240	211	221	229	232	248
ssc-miR-4335	ssc-mir-4335	gtgcccagcgctgcagggca	0	1	0	1	0	1
ssc-miR-124a	ssc-mir-124a-2/ssc-mir-124a-1	taaggcacgcggtgaatgcca	2	0	1	4	9	9
ssc-miR-29b	ssc-mir-29b-1/ssc-mir-29b-2	tagcaccatttgaaatcagtgtt	3673	1168	2512	1939	1212	1632
ssc-miR-1249	ssc-mir-1249-1/ssc-mir-1249-2	acgcccttcccccccttcttca	277	101	178	632	364	515
ssc-miR-222	ssc-mir-222	agctacatctggctactgggtctc	2405	1638	2055	2058	2766	2569
ssc-miR-9804-5p	ssc-mir-9804	cccaggatcagaggatggaca	1	1	2	8	1	2
ssc-miR-1307	ssc-mir-1307	actcggcgtggcgtcggtcgtg	3099	5591	4532	3714	7596	5998
ssc-miR-338	ssc-mir-338	tccagcatcagtgattttgttg	30	8	20	13	7	12
ssc-miR-9786-3p	ssc-mir-9786-1/ssc-mir-9786-2	agaattctaggtcggagggt	0	0	0	0	2	0
ssc-miR-361-3p	ssc-mir-361	cccccaggtgtgattctgatttgc	2054	1166	1657	1646	1530	1659
ssc-miR-670	ssc-mir-670	tttcctcatattcattcaggagtg	13	4	4	3	0	0
ssc-miR-9801-5p	ssc-mir-9801	cattttaaggatcgtgtgggt	0	1	1	4	0	3
ssc-miR-98	ssc-mir-98	tgaggtagtaagttgtattgtt	10382	6391	8700	9610	11867	11257
ssc-miR-424-3p	ssc-mir-424	caaaacgtgaggcgctgctat	581	246	412	438	625	556
ssc-miR-7135-3p	ssc-mir-7135	atctgtctgtgtctctgagcag	21	30	21	23	23	22
ssc-let-7e	ssc-let-7e	tgaggtaggaggttgtatagtt	26898	4076	15772	15619	10268	13612
ssc-miR-382	ssc-mir-382	aagttgttcgtggtggattcg	120	95	96	117	138	135
ssc-let-7a	ssc-let-7a-1/ssc-let-7a-2	tgaggtagtaggttgtatagtt	310269	67581	193336	133971	132860	139438
ssc-miR-190b	ssc-mir-190b	tgatatgtttgatattgggttg	12	5	13	6	12	9
ssc-miR-142-3p	ssc-mir-142	tgtagtgtttcctactttatgg	1785	5654	3990	2389	3131	2948
ssc-miR-7143-5p	ssc-mir-7143	aagctcagctctgaagtgcagagg	2	5	4	4	5	6
ssc-miR-208b	ssc-mir-208b	ataagacgaacaaaaggtttgt	0	2	2	0	2	1
ssc-miR-129a-5p	ssc-mir-129a	ctttttgcggtctgggcttgc	755	750	786	2261	3366	2844
ssc-miR-99a-5p	ssc-mir-99a	aacccgtagatccgatcttgtg	83095	26461	54337	20396	28130	25702
ssc-miR-30a-5p	ssc-mir-30a	tgtaaacatcctcgactggaag	26109	13960	20599	17906	14051	16726
ssc-miR-9826-5p	ssc-mir-9826	ggtgaatcatgtcggacaca	1	1	1	3	4	4
ssc-miR-9822-3p	ssc-mir-9822	gcctggatggatcagaggacacc	2	2	2	5	5	7
ssc-miR-9814-3p	ssc-mir-9814	cggaatgttttctgattgttggg	0	1	1	0	4	1
ssc-miR-9831-3p	ssc-mir-9831	gtgtgtagaggaggacaatg	1	0	1	2	1	1
ssc-miR-6782-3p	ssc-mir-6782	tgacctctggtctcccgccctg	35	43	42	66	52	65
ssc-miR-146a-3p	ssc-mir-146a	cctgtgaagtttagttcttcag	3	4	4	10	6	11
ssc-miR-491	ssc-mir-491	agtggggaacccttccatgagg	99	40	70	125	71	88
ssc-miR-33b-5p	ssc-mir-33b	gtgcattgctgttgcattgc	88	68	90	73	108	91
ssc-miR-21-5p	ssc-mir-21	tagcttatcagactgatgttga	839644	1797428	1385482	1552683	2127993	1928389
ssc-miR-183	ssc-mir-183	tatggcactggtagaattcactg	507	494	539	1132	1805	1560
ssc-miR-9792-5p	ssc-mir-9792	caagtggaaagatcgtagggc	8	7	8	7	3	5
ssc-miR-10391	ssc-mir-10391	aaggaaggagactaactccgcc	33	585	336	1597	1105	1432
ssc-miR-181c	ssc-mir-181c	aacattcaacctgtcggtgagt	1300	259	787	340	402	412
ssc-miR-146a-5p	ssc-mir-146a	tgagaactgaattccatgggtt	255	75	173	112	78	106
ssc-miR-186-3p	ssc-mir-186	gcccaaaggtgaattttttggg	19	2	10	10	6	7
ssc-miR-628-3p	ssc-mir-628	tctagtaagagtggcagtcgaag	32	33	35	25	46	43
ssc-miR-181d-5p	ssc-mir-181d	aacattcattgttgtcggtgggtt	3743	700	2276	1244	1142	1258
ssc-miR-7142-3p	ssc-mir-7142	tttgttggctcctctgaagtga	141	168	161	176	313	262
ssc-miR-99a-3p	ssc-mir-99a	caagctcgcttctatgggtct	6405	496	3437	1194	689	972
ssc-miR-1842	ssc-mir-1842	ttggctctgcgaggtcggct	119	145	149	224	239	232
ssc-miR-181a	ssc-mir-181a-1/ssc-mir-181a-2	aacattcaacgctgtcggtgagtt	41756	10088	26652	13084	12425	13171
ssc-miR-1306-5p	ssc-mir-1306	ccacctcccctgcaaacgtcca	410	110	266	394	200	262

## Sheet: diff miRNAs
AccID	log2FC	FoldChange	FDR	Normalized_gcz	Normalized_dcz	Style	LLS1	LLS2	LLS3	SLS1	SLS2	SLS3
ssc-miR-421-3p	0.76007	1.69357	4.10783e-15	311.396	183.865	up	280	312	328	279	111	207
ssc-miR-141	-1.35376	0.391271	8.27587e-07	436.48	1115.56	down	527	321	425	1774	629	1259
ssc-miR-450b-5p	0.666935	1.5877	5.9133e-09	7991.54	5033.41	up	8132	7388	7975	6600	3733	5411
ssc-miR-200b	-1.41555	0.374868	7.44279e-06	862.536	2300.92	down	1069	567	876	3717	1272	2588
ssc-miR-429	-1.23771	0.424044	1.16939e-10	36.0279	84.9762	down	44	23	38	119	54	100
ssc-miR-1343	0.834688	1.78347	0.0209119	580.739	325.619	up	659	480	560	486	214	344
ssc-miR-2366	1.16894	2.24846	0	254.579	113.218	up	247	258	245	133	96	115
ssc-miR-143-5p	-0.915679	0.530094	0.0116855	1761.17	3322.38	down	2112	1256	1770	5284	1917	3674
ssc-miR-185	0.773882	1.70986	4.60227e-05	4644.01	2716.01	up	4926	3978	4724	3551	2033	2897
ssc-miR-1	-0.882008	0.542612	0.00108521	6748.54	12437.1	down	8426	4510	6711	17489	8575	13419
ssc-miR-129b	1.90022	3.7327	0	2775.54	743.568	up	2177	3187	2876	705	718	757
ssc-miR-135	-1.2762	0.41288	4.99748e-10	813.769	1970.97	down	969	603	803	2977	1228	2166
ssc-miR-96-5p	1.16319	2.23952	0.00233675	1253.55	559.732	up	842	1586	1311	484	583	539
ssc-miR-497	-0.866952	0.548304	1.18239e-13	3036.89	5538.7	down	3101	2780	3046	7961	3724	5983
ssc-miR-100	-0.985292	0.505124	0.0395036	168.345	333.285	down	155	183	159	579	171	361
ssc-miR-214-5p	-0.72414	0.605358	2.8228e-08	4287.97	7083.37	down	4511	3751	4326	10124	4751	7723
ssc-miR-149	-0.67901	0.624594	0.00273024	3784.19	6058.65	down	3458	3882	3834	9485	3575	6700
ssc-miR-210	-0.971163	0.510095	0.000258749	1419.16	2782.16	down	1406	1345	1426	4481	1540	3138
ssc-miR-145-3p	-1.00478	0.498347	0.0170731	5008.31	10049.9	down	5436	4215	5031	16797	5258	11308
ssc-miR-503	1.35045	2.54992	0	2361.39	926.058	up	2173	2438	2360	1000	837	931
ssc-miR-362	0.592225	1.50757	0	1309.68	868.729	up	1246	1266	1349	1088	667	941
ssc-miR-19a	-0.663754	0.631234	0	1152.55	1825.87	down	1023	1215	1169	2475	1304	1976
ssc-miR-194a-5p	-1.23027	0.426238	0	106.248	249.282	down	119	83	109	352	167	276
ssc-miR-143-3p	-0.652956	0.635976	1.46453e-05	354347	557170	down	357281	326991	357892	705593	431613	589941
ssc-miR-182	1.35371	2.55569	0	4025.91	1575.27	up	3710	4124	4050	1790	1406	1534
ssc-miR-192	-0.934177	0.523341	0.000649622	274.581	524.679	down	249	279	283	601	450	538
ssc-miR-7857-3p	3.05006	8.28245	0	962.056	116.147	up	975	910	944	88	128	111
ssc-miR-1249	1.60603	3.04413	0.00141462	518.363	170.276	up	632	364	515	277	101	178
ssc-miR-129a-5p	1.87128	3.65857	0	2854.11	780.11	up	2261	3366	2844	755	750	786
ssc-miR-99a-5p	-0.982968	0.505938	0.0305435	25034.3	49480.9	down	20396	28130	25702	83095	26461	54337
ssc-miR-183	1.53382	2.89552	9.98979e-13	1512.48	522.344	up	1132	1805	1560	507	494	539
ssc-miR-10391	1.86449	3.64139	1.77942e-05	1412.9	388.003	up	1597	1105	1432	33	585	336
ssc-miR-1842	0.720056	1.64725	0.0196241	235.72	143.096	up	224	239	232	119	145	149
