# Supplementary material for: Discovery of Differentially Expressed MicroRNAs in Porcine Ovaries With Smaller and Larger Litter Size
Source: Front Genet. 2022 Feb 9;13:762124. doi: 10.3389/fgene.2022.762124 (PMC8864311; doi:10.3389/fgene.2022.762124)
Supplement: Supplementary file 23 [file Table8.XLS]

## Sheet: Results
Block Type	96well
Chemistry	SYBR_GREEN
Experiment File Name	E:\Data\hym\20190819-2-HYM.eds
Experiment Run End Time	2019-08-19 11:29:46 AM CST
Instrument Type	steponeplus
Passive Reference
Well	Sample Name	Target Name	Task	Reporter	Quencher	RQ	RQ Min	RQ Max	Cт	Cт Mean	Cт SD	ΔCт	ΔCт Mean	ΔCт SE	HK Control ΔCт Mean	HK Control ΔCт SE	ΔΔCт	Automatic Ct Threshold	Ct Threshold	Automatic Baseline	Baseline Start	Baseline End	Efficiency	Comments	HIGHSD
A2	20-3	star	UNKNOWN	SYBR	None	1	0.327951	3.04924	32.9321	32.5591	0.527433		-3.35471	0.373827			0	TRUE	9672.68	TRUE	3	14	1		Y
A3	20-3	star	UNKNOWN	SYBR	None	1	0.327951	3.04924	32.1862	32.5591	0.527433		-3.35471	0.373827			0	TRUE	9672.68	TRUE	3	16	1		Y
A4	20-3	CYP11A1	UNKNOWN	SYBR	None				35.9394	35.9138	0.0361613							TRUE	4021.42	TRUE	3	27	1		N
A6	20-3	CYP11A1	UNKNOWN	SYBR	None				35.8882	35.9138	0.0361613							TRUE	4021.42	TRUE	3	25	1		N
A7	20-3	FSHR	UNKNOWN	SYBR	None	1	0.87478	1.14314	25.6941	25.7753	0.0952524		-10.1385	0.0606478			0	TRUE	10186.3	TRUE	3	14	1		N
A8	20-3	FSHR	UNKNOWN	SYBR	None	1	0.87478	1.14314	25.8801	25.7753	0.0952524		-10.1385	0.0606478			0	TRUE	10186.3	TRUE	3	14	1		N
A9	20-3	FSHR	UNKNOWN	SYBR	None	1	0.87478	1.14314	25.7516	25.7753	0.0952524		-10.1385	0.0606478			0	TRUE	10186.3	TRUE	3	14	1		N
A10	20-3	actin	UNKNOWN	SYBR	None	1	0.51442	1.94394	15.4941	15.7155	0.313121		-20.1983	0.222881			0	TRUE	8970.96	TRUE	1	2	1		N
A11	20-3	actin	UNKNOWN	SYBR	None	1	0.51442	1.94394	15.9369	15.7155	0.313121		-20.1983	0.222881			0	TRUE	8970.96	TRUE	3	7	1		N
B1	10-1	star	UNKNOWN	SYBR	None	1.09315	0.601313	1.98727	30.7669	31.1376	0.324593		-3.48319	0.270955			-0.128487	TRUE	9672.68	TRUE	3	20	1		N
B2	10-1	star	UNKNOWN	SYBR	None	1.09315	0.601313	1.98727	31.3708	31.1376	0.324593		-3.48319	0.270955			-0.128487	TRUE	9672.68	TRUE	3	18	1		N
B3	10-1	star	UNKNOWN	SYBR	None	1.09315	0.601313	1.98727	31.2751	31.1376	0.324593		-3.48319	0.270955			-0.128487	TRUE	9672.68	TRUE	3	17	1		N
B4	10-1	CYP11A1	UNKNOWN	SYBR	None				34.4251	34.6208	0.276753							TRUE	4021.42	TRUE	3	24	1		N
B6	10-1	CYP11A1	UNKNOWN	SYBR	None				34.8165	34.6208	0.276753							TRUE	4021.42	TRUE	3	25	1		N
B7	10-1	FSHR	UNKNOWN	SYBR	None	0.841372	0.423174	1.67285	25.0404	24.7315	0.419884		-9.88935	0.31155			0.249185	TRUE	10186.3	TRUE	3	16	1		N
B8	10-1	FSHR	UNKNOWN	SYBR	None	0.841372	0.423174	1.67285	24.2534	24.7315	0.419884		-9.88935	0.31155			0.249185	TRUE	10186.3	TRUE	3	9	1		N
B9	10-1	FSHR	UNKNOWN	SYBR	None	0.841372	0.423174	1.67285	24.9005	24.7315	0.419884		-9.88935	0.31155			0.249185	TRUE	10186.3	TRUE	3	15	1		N
B10	10-1	actin	UNKNOWN	SYBR	None	0.529727	0.295279	0.950323	15.3289	15.3392	0.01457		-19.2817	0.195965			0.916679	TRUE	8970.96	TRUE	1	2	1		N
B12	10-1	actin	UNKNOWN	SYBR	None	0.529727	0.295279	0.950323	15.3495	15.3392	0.01457		-19.2817	0.195965			0.916679	TRUE	8970.96	TRUE	1	2	1		N
C1	10-2	star	UNKNOWN	SYBR	None	0.540992	0.310302	0.943187	31.3068	31.1437	0.427655		-2.46839	0.251987			0.886319	TRUE	9672.68	TRUE	3	21	1		N
C2	10-2	star	UNKNOWN	SYBR	None	0.540992	0.310302	0.943187	31.4658	31.1437	0.427655		-2.46839	0.251987			0.886319	TRUE	9672.68	TRUE	3	14	1		N
C3	10-2	star	UNKNOWN	SYBR	None	0.540992	0.310302	0.943187	30.6585	31.1437	0.427655		-2.46839	0.251987			0.886319	TRUE	9672.68	TRUE	3	16	1		N
C5	10-2	CYP11A1	UNKNOWN	SYBR	None				33.5617	33.612	0.0712005							TRUE	4021.42	TRUE	3	25	1		N
C6	10-2	CYP11A1	UNKNOWN	SYBR	None				33.6624	33.612	0.0712005							TRUE	4021.42	TRUE	3	23	1		N
C7	10-2	FSHR	UNKNOWN	SYBR	None	0.389331	0.304143	0.498381	24.7687	24.8344	0.0929591		-8.77761	0.0827977			1.36093	TRUE	10186.3	TRUE	3	10	1		N
C9	10-2	FSHR	UNKNOWN	SYBR	None	0.389331	0.304143	0.498381	24.9002	24.8344	0.0929591		-8.77761	0.0827977			1.36093	TRUE	10186.3	TRUE	3	14	1		N
C10	10-2	actin	UNKNOWN	SYBR	None	0.357204	0.225172	0.566655	14.5167	14.8989	0.35167		-18.7132	0.209186			1.48518	TRUE	8970.96	TRUE	1	2	1		N
C11	10-2	actin	UNKNOWN	SYBR	None	0.357204	0.225172	0.566655	15.2087	14.8989	0.35167		-18.7132	0.209186			1.48518	TRUE	8970.96	TRUE	3	5	1		N
C12	10-2	actin	UNKNOWN	SYBR	None	0.357204	0.225172	0.566655	14.9713	14.8989	0.35167		-18.7132	0.209186			1.48518	TRUE	8970.96	TRUE	1	2	1		N
D1	10-3	star	UNKNOWN	SYBR	None	1.23399	0.983469	1.54832	31.345	31.3443	0.000946787		-3.65803	0.0760871			-0.303328	TRUE	9672.68	TRUE	3	19	1		N
D3	10-3	star	UNKNOWN	SYBR	None	1.23399	0.983469	1.54832	31.3436	31.3443	0.000946787		-3.65803	0.0760871			-0.303328	TRUE	9672.68	TRUE	3	22	1		N
D4	10-3	CYP11A1	UNKNOWN	SYBR	None				34.9263	35.0023	0.107599							TRUE	4021.42	TRUE	3	26	1		N
D5	10-3	CYP11A1	UNKNOWN	SYBR	None				35.0784	35.0023	0.107599							TRUE	4021.42	TRUE	3	17	1		N
D7	10-3	FSHR	UNKNOWN	SYBR	None	0.907488	0.735193	1.12016	24.972	25.0039	0.099819		-9.99849	0.0954467			0.14005	TRUE	10186.3	TRUE	3	15	1		N
D8	10-3	FSHR	UNKNOWN	SYBR	None	0.907488	0.735193	1.12016	25.1157	25.0039	0.099819		-9.99849	0.0954467			0.14005	TRUE	10186.3	TRUE	3	11	1		N
D9	10-3	FSHR	UNKNOWN	SYBR	None	0.907488	0.735193	1.12016	24.9239	25.0039	0.099819		-9.99849	0.0954467			0.14005	TRUE	10186.3	TRUE	3	14	1		N
D10	10-3	actin	UNKNOWN	SYBR	None	1.13931	0.915616	1.41766	14.5078	14.6159	0.109954		-20.3865	0.0990895			-0.188162	TRUE	8970.96	TRUE	1	2	1		N
D11	10-3	actin	UNKNOWN	SYBR	None	1.13931	0.915616	1.41766	14.6122	14.6159	0.109954		-20.3865	0.0990895			-0.188162	TRUE	8970.96	TRUE	1	2	1		N
D12	10-3	actin	UNKNOWN	SYBR	None	1.13931	0.915616	1.41766	14.7276	14.6159	0.109954		-20.3865	0.0990895			-0.188162	TRUE	8970.96	TRUE	1	2	1		N
E1	NC-1	3B-HSD	UNKNOWN	SYBR	None				19.8943	19.7325	0.228773							TRUE	5485.94	TRUE	3	11	1		N
E2	NC-1	3B-HSD	UNKNOWN	SYBR	None				19.5707	19.7325	0.228773							TRUE	5485.94	TRUE	3	9	1		N
E4	NC-1	CYP19	UNKNOWN	SYBR	None				27.8499	27.6889	0.385718							TRUE	6319.69	TRUE	3	14	1		N
E5	NC-1	CYP19	UNKNOWN	SYBR	None				27.2488	27.6889	0.385718							TRUE	6319.69	TRUE	1	2	1		N
E6	NC-1	CYP19	UNKNOWN	SYBR	None				27.9681	27.6889	0.385718							TRUE	6319.69	TRUE	3	17	1		N
E8	25-2	3B-HSD	UNKNOWN	SYBR	None				19.0391	19.0028	0.0513301							TRUE	5485.94	TRUE	3	9	1		N
E9	25-2	3B-HSD	UNKNOWN	SYBR	None				18.9665	19.0028	0.0513301							TRUE	5485.94	TRUE	3	9	1		N
E10	25-2	CYP19	UNKNOWN	SYBR	None				29.2317	28.7596	0.466849							TRUE	6319.69	TRUE	3	17	1		N
E11	25-2	CYP19	UNKNOWN	SYBR	None				28.2982	28.7596	0.466849							TRUE	6319.69	TRUE	3	21	1		N
E12	25-2	CYP19	UNKNOWN	SYBR	None				28.7489	28.7596	0.466849							TRUE	6319.69	TRUE	3	18	1		N
F1	NC-2	3B-HSD	UNKNOWN	SYBR	None				18.1311	18.5236	0.416817							TRUE	5485.94	TRUE	1	2	1		N
F2	NC-2	3B-HSD	UNKNOWN	SYBR	None				18.961	18.5236	0.416817							TRUE	5485.94	TRUE	3	4	1		N
F3	NC-2	3B-HSD	UNKNOWN	SYBR	None				18.4785	18.5236	0.416817							TRUE	5485.94	TRUE	1	2	1		N
F4	NC-2	CYP19	UNKNOWN	SYBR	None				27.3506	27.4474	0.112315							TRUE	6319.69	TRUE	3	17	1		N
F5	NC-2	CYP19	UNKNOWN	SYBR	None				27.5705	27.4474	0.112315							TRUE	6319.69	TRUE	3	14	1		N
F6	NC-2	CYP19	UNKNOWN	SYBR	None				27.4211	27.4474	0.112315							TRUE	6319.69	TRUE	3	17	1		N
F7	25-3	3B-HSD	UNKNOWN	SYBR	None				18.4406	18.9884	0.488499							TRUE	5485.94	TRUE	1	3	1		N
F8	25-3	3B-HSD	UNKNOWN	SYBR	None				19.1458	18.9884	0.488499							TRUE	5485.94	TRUE	3	9	1		N
F9	25-3	3B-HSD	UNKNOWN	SYBR	None				19.3787	18.9884	0.488499							TRUE	5485.94	TRUE	3	8	1		N
F10	25-3	CYP19	UNKNOWN	SYBR	None				28.8556	29.088	0.347785							TRUE	6319.69	TRUE	3	17	1		N
F11	25-3	CYP19	UNKNOWN	SYBR	None				28.9206	29.088	0.347785							TRUE	6319.69	TRUE	3	21	1		N
F12	25-3	CYP19	UNKNOWN	SYBR	None				29.4878	29.088	0.347785							TRUE	6319.69	TRUE	3	22	1		N
G1	NC-3	3B-HSD	UNKNOWN	SYBR	None				19.1266	18.8954	0.327058							TRUE	5485.94	TRUE	1	2	1		N
G2	NC-3	3B-HSD	UNKNOWN	SYBR	None				18.6641	18.8954	0.327058							TRUE	5485.94	TRUE	1	2	1		N
G4	NC-3	CYP19	UNKNOWN	SYBR	None				28.4036	28.6856	0.398778							TRUE	6319.69	TRUE	3	16	1		N
G5	NC-3	CYP19	UNKNOWN	SYBR	None				28.9676	28.6856	0.398778							TRUE	6319.69	TRUE	3	13	1		N
G7	20-1	3B-HSD	UNKNOWN	SYBR	None				18.7047	18.9644	0.367259							TRUE	5485.94	TRUE	1	2	1		N
G8	20-1	3B-HSD	UNKNOWN	SYBR	None				19.2241	18.9644	0.367259							TRUE	5485.94	TRUE	1	2	1		N
G10	20-1	CYP19	UNKNOWN	SYBR	None				28.5312	28.8073	0.240605							TRUE	6319.69	TRUE	3	16	1		N
G11	20-1	CYP19	UNKNOWN	SYBR	None				28.9185	28.8073	0.240605							TRUE	6319.69	TRUE	3	17	1		N
G12	20-1	CYP19	UNKNOWN	SYBR	None				28.9721	28.8073	0.240605							TRUE	6319.69	TRUE	3	16	1		N
H1	25-1	3B-HSD	UNKNOWN	SYBR	None				19.968	19.9651	0.00419445							TRUE	5485.94	TRUE	3	11	1		N
H2	25-1	3B-HSD	UNKNOWN	SYBR	None				19.9621	19.9651	0.00419445							TRUE	5485.94	TRUE	3	11	1		N
H5	25-1	CYP19	UNKNOWN	SYBR	None				29.8367	30.1247	0.407333							TRUE	6319.69	TRUE	3	17	1		N
H6	25-1	CYP19	UNKNOWN	SYBR	None				30.4127	30.1247	0.407333							TRUE	6319.69	TRUE	3	20	1		N
H7	20-2	3B-HSD	UNKNOWN	SYBR	None				20.1594	19.7197	0.621869							TRUE	5485.94	TRUE	3	9	1		Y
H9	20-2	3B-HSD	UNKNOWN	SYBR	None				19.2799	19.7197	0.621869							TRUE	5485.94	TRUE	1	2	1		Y
H10	20-2	CYP19	UNKNOWN	SYBR	None				28.1296	28.2974	0.237301							TRUE	6319.69	TRUE	1	2	1		N
H12	20-2	CYP19	UNKNOWN	SYBR	None				28.4652	28.2974	0.237301							TRUE	6319.69	TRUE	3	17	1		N
Analysis Type	Singleplex
Endogenous Control	CYP11A1
RQ Min/Max Confidence Level	95.0
Reference Sample	20-3
