# Supplementary material for: Discovery of Differentially Expressed MicroRNAs in Porcine Ovaries With Smaller and Larger Litter Size
Source: Front Genet. 2022 Feb 9;13:762124. doi: 10.3389/fgene.2022.762124 (PMC8864311; doi:10.3389/fgene.2022.762124)
Supplement: Supplementary file 28 [file DataSheet1.CSV]

Sample Number	Sample Name	Concentration	Units	260/280
	NC-1	46.422	ng/uL	1.72
2	NC-2	88.557	ng/uL	1.78
3	NC-3	100.955	ng/uL	1.81
4	NC-4	46.781	ng/uL	1.7
5	NC-5	185.018	ng/uL	1.78
6	NC-6	190.513	ng/uL	1.88
7	NC-7	70.099	ng/uL	1.76
8	NC-8	48.284	ng/uL	1.68
9	NC-9	62.404	ng/uL	1.68
10	NC-10	63.002	ng/uL	1.65
11	NC-11	58.514	ng/uL	1.67
12	ag-1	131.439	ng/uL	1.75
13	ag-2	76.5	ng/uL	1.61
14	ag-3	14.859	ng/uL	1.32
15	ag-4	72.181	ng/uL	1.5
16	ag-5	110.915	ng/uL	1.78
17	ag-6	86.385	ng/uL	1.65
18	ag-7	101.913	ng/uL	1.78
19	ag-8	233.656	ng/uL	1.47
20	ag-9	120.04	ng/uL	1.69
21	ag-10	142.586	ng/uL	1.56
22	ag-11	123.063	ng/uL	1.62
