# Supplementary material for: Discovery of Differentially Expressed MicroRNAs in Porcine Ovaries With Smaller and Larger Litter Size
Source: Front Genet. 2022 Feb 9;13:762124. doi: 10.3389/fgene.2022.762124 (PMC8864311; doi:10.3389/fgene.2022.762124)
Supplement: Supplementary file 29 [file Table9.XLS]

## Sheet: Results
Block Type	96well
Chemistry	SYBR_GREEN
Experiment File Name	E:\Data\hym\20190819-3-HYM.eds
Experiment Run End Time	2019-08-19 12:35:54 PM CST
Instrument Type	steponeplus
Passive Reference
Well	Sample Name	Target Name	Task	Reporter	Quencher	RQ	RQ Min	RQ Max	Cт	Cт Mean	Cт SD	ΔCт	ΔCт Mean	ΔCт SE	HK Control ΔCт Mean	HK Control ΔCт SE	ΔΔCт	Automatic Ct Threshold	Ct Threshold	Automatic Baseline	Baseline Start	Baseline End	Efficiency	Comments	HIGHSD
A1	20-3	3B-HSD	UNKNOWN	SYBR	None				18.9757	18.664	0.440807							TRUE	5144.79	TRUE	3	8	1		N
A3	20-3	3B-HSD	UNKNOWN	SYBR	None				18.3523	18.664	0.440807							TRUE	5144.79	TRUE	3	8	1		N
B1	10-1	3B-HSD	UNKNOWN	SYBR	None				19.6542	19.6496	0.00651422							TRUE	5144.79	TRUE	3	12	1		N
B2	10-1	3B-HSD	UNKNOWN	SYBR	None				19.645	19.6496	0.00651422							TRUE	5144.79	TRUE	3	9	1		N
C1	10-2	3B-HSD	UNKNOWN	SYBR	None				19.8791	19.4028	0.673612							TRUE	5144.79	TRUE	3	13	1		Y
C2	10-2	3B-HSD	UNKNOWN	SYBR	None				18.9265	19.4028	0.673612							TRUE	5144.79	TRUE	3	6	1		Y
D2	10-3	3B-HSD	UNKNOWN	SYBR	None				17.8129	17.6776	0.191418							TRUE	5144.79	TRUE	1	2	1		N
D3	10-3	3B-HSD	UNKNOWN	SYBR	None				17.5422	17.6776	0.191418							TRUE	5144.79	TRUE	3	8	1		N
E1	20-3	CYP19	UNKNOWN	SYBR	None	1	0.491227	2.03572	29.6455	29.5597	0.141653		10.8957	0.322249			0	TRUE	6832.38	TRUE	3	18	1		N
E2	20-3	CYP19	UNKNOWN	SYBR	None	1	0.491227	2.03572	29.6375	29.5597	0.141653		10.8957	0.322249			0	TRUE	6832.38	TRUE	3	21	1		N
E3	20-3	CYP19	UNKNOWN	SYBR	None	1	0.491227	2.03572	29.3962	29.5597	0.141653		10.8957	0.322249			0	TRUE	6832.38	TRUE	3	21	1		N
F1	10-1	CYP19	UNKNOWN	SYBR	None	3.27192	2.6106	4.10076	28.7596	28.8351	0.106872		9.18558	0.0757104			-1.71014	TRUE	6832.38	TRUE	3	14	1		N
F2	10-1	CYP19	UNKNOWN	SYBR	None	3.27192	2.6106	4.10076	28.9107	28.8351	0.106872		9.18558	0.0757104			-1.71014	TRUE	6832.38	TRUE	3	15	1		N
G1	10-2	CYP19	UNKNOWN	SYBR	None	3.2013	1.09585	9.35192	28.7087	28.6199	0.167036		9.21706	0.48598			-1.67866	TRUE	6832.38	TRUE	3	12	1		N
G2	10-2	CYP19	UNKNOWN	SYBR	None	3.2013	1.09585	9.35192	28.4272	28.6199	0.167036		9.21706	0.48598			-1.67866	TRUE	6832.38	TRUE	3	14	1		N
G3	10-2	CYP19	UNKNOWN	SYBR	None	3.2013	1.09585	9.35192	28.7237	28.6199	0.167036		9.21706	0.48598			-1.67866	TRUE	6832.38	TRUE	1	2	1		N
H1	10-3	CYP19	UNKNOWN	SYBR	None	0.510082	0.323937	0.803193	29.4748	29.5445	0.0985414		11.8669	0.152236			0.971198	TRUE	6832.38	TRUE	3	16	1		N
H3	10-3	CYP19	UNKNOWN	SYBR	None	0.510082	0.323937	0.803193	29.6142	29.5445	0.0985414		11.8669	0.152236			0.971198	TRUE	6832.38	TRUE	3	7	1		N
Analysis Type	Singleplex
Endogenous Control	3B-HSD
RQ Min/Max Confidence Level	95.0
Reference Sample	20-3
